# Supplementary material for: Bottom-up GGM algorithm for constructing multilayered hierarchical gene regulatory networks that govern biological pathways or processes
Source: BMC Bioinformatics. 2016 Mar 18;17:132. doi: 10.1186/s12859-016-0981-1 (PMC4797117; doi:10.1186/s12859-016-0981-1)
Supplement: Additional file 1: Table S1. — The output of ML-hGRN operating over lignocellulosic pathway built with the bottom-up GGM algorithm. Table S2. The output of regulatory layer over lignocellulosic pathway identified by ARACNE algorithm. Table S3. The ML-hGRN operating over human pluripotency renewal pathway built with the bottom-up GGM algorithm. Table S4. The output of regulatory layer over human stem cell renewal pathway identified by ARACNE algorithm. Table S5. Comparison of bottom-up GGM algorithm with ARANCE using yeast synthetic data. (XLSX 232 kb) [file 12859_2016_981_MOESM1_ESM.xlsx]

## Sheet: Table S1_hGRN_lignocellulosics
Table S1: The ML-hGRN operating over lignocellulosic pathway built with the bottom-up GGM algorithm (The result is shown in Figure 2A of the manuscript)
Layer	TF_ID	Symbol	PW_ID	PW Symbol	nTFs	TF_intererence	Description	Function	TAIR's_description	PW Symbol	Description	Function	TAIR's_description
layer2	AT1G28470	SND3	AT4G34050	CCoAOMT1	17	16	homeobox from Arabidopsis thaliana	Homeobox-leucine zipper protein.	homeobox from Arabidopsis thaliana (HAT14); FUNCTIONS IN: DNA binding, sequence-specific DNA binding transcription factor activity; INVOLVED IN: regulation of transcription, DNA-dependent, regulation of transcription; LOCATED IN: nucleus; EXPRESSED IN: 18 plant structures; EXPRESSED DURING: 9 growth stages; CONTAINS InterPro DOMAIN/s: Homeobox, conserved site (InterPro:IPR017970), Homeobox (Inter…	CCoAOMT1	S-adenosyl-L-methionine-dependent methyltransferases superfamily protein	---	caffeoyl coenzyme A O-methyltransferase 1 (CCoAOMT1); FUNCTIONS IN: caffeoyl-CoA O-methyltransferase activity; INVOLVED IN: coumarin biosynthetic process, response to cadmium ion; LOCATED IN: cytosol; EXPRESSED IN: 24 plant structures; EXPRESSED DURING: 14 growth stages; CONTAINS InterPro DOMAIN/s: O-methyltransferase, family 3 (InterPro:IPR002935); BEST Arabidopsis thaliana protein match is: S-a…
layer2	AT1G28470	SND3	AT5G60020	LAC17	12	16	homeobox from Arabidopsis thaliana	Homeobox-leucine zipper protein.	homeobox from Arabidopsis thaliana (HAT14); FUNCTIONS IN: DNA binding, sequence-specific DNA binding transcription factor activity; INVOLVED IN: regulation of transcription, DNA-dependent; LOCATED IN: nucleus; EXPRESSED IN: 18 plant structures; EXPRESSED DURING: 9 growth stages; BEST Arabidopsis thaliana protein match is: Homeobox-leucine zipper protein 4 (HB-4) / HD-ZIP protein (TAIR:AT4G17460.1…	LAC17	laccase 17	putative laccase, a member of laccase family of genes (17 members in Arabidopsis).	laccase 17 (LAC17); FUNCTIONS IN: laccase activity; INVOLVED IN: oxidation reduction, lignin catabolic process; LOCATED IN: endomembrane system, apoplast; EXPRESSED IN: 14 plant structures; EXPRESSED DURING: LP.04 four leaves visible, 4 anthesis, C globular stage, petal differentiation and expansion stage, LP.12 twelve leaves visible; CONTAINS InterPro DOMAIN/s: Multicopper oxidase, type 3 (Inter…
layer2	AT1G28470	SND3	AT5G54160	OMT1	17	16	homeobox from Arabidopsis thaliana	Homeobox-leucine zipper protein.	homeobox from Arabidopsis thaliana (HAT14); FUNCTIONS IN: DNA binding, sequence-specific DNA binding transcription factor activity; INVOLVED IN: regulation of transcription, DNA-dependent; LOCATED IN: nucleus; EXPRESSED IN: 18 plant structures; EXPRESSED DURING: 9 growth stages; BEST Arabidopsis thaliana protein match is: Homeobox-leucine zipper protein 4 (HB-4) / HD-ZIP protein (TAIR:AT4G17460.1…	OMT1	O-methyltransferase 1	A caffeic acid/5-hydroxyferulic acid O-methyltransferase. Interacts with 14-4-3 proteins in yeast 2 hybrid assay. AtOMT1 (At5g54160) encodes a flavonol 3_-O-methyltransferase that is highly active towards quercetin and myricetin. The substrate specificity identifies the enzyme as flavonol 3_-methyltransferase which replaces the former annotation of the gene to encode a caffeic acid/5-hydroxyferul…	O-methyltransferase 1 (OMT1); FUNCTIONS IN: myricetin 3'-O-methyltransferase activity, quercetin 3-O-methyltransferase activity, caffeate O-methyltransferase activity; INVOLVED IN: lignin biosynthetic process, flavonol biosynthetic process; LOCATED IN: cytosol, nucleus, plasma membrane, cytoplasm; EXPRESSED IN: 23 plant structures; EXPRESSED DURING: 14 growth stages; CONTAINS InterPro DOMAIN/s: W…
layer2	AT1G28470	SND3	AT2G30490	REF3	17	16	homeobox from Arabidopsis thaliana	Homeobox-leucine zipper protein.	homeobox from Arabidopsis thaliana (HAT14); FUNCTIONS IN: DNA binding, sequence-specific DNA binding transcription factor activity; INVOLVED IN: regulation of transcription, DNA-dependent, regulation of transcription; LOCATED IN: nucleus; EXPRESSED IN: 18 plant structures; EXPRESSED DURING: 9 growth stages; CONTAINS InterPro DOMAIN/s: Homeobox, conserved site (InterPro:IPR017970), Homeobox (Inter…	REF3	cinnamate-4-hydroxylase	Encodes a cinnamate-4-hydroxylase. Mutations in this gene impact phenylpropanoid metabolism, growth and development.	cinnamate-4-hydroxylase (C4H); FUNCTIONS IN: trans-cinnamate 4-monooxygenase activity; INVOLVED IN: in 9 processes; LOCATED IN: endoplasmic reticulum, plasma membrane, membrane, plant-type cell wall; EXPRESSED IN: 25 plant structures; EXPRESSED DURING: 14 growth stages; CONTAINS InterPro DOMAIN/s: Cytochrome P450 (InterPro:IPR001128), Cytochrome P450, E-class, group I (InterPro:IPR002401), Cytoch…
layer2	AT1G28470	SND3	AT5G48930	HCT	16	16	homeobox from Arabidopsis thaliana	Homeobox-leucine zipper protein.	homeobox from Arabidopsis thaliana (HAT14); FUNCTIONS IN: DNA binding, sequence-specific DNA binding transcription factor activity; INVOLVED IN: regulation of transcription, DNA-dependent; LOCATED IN: nucleus; EXPRESSED IN: 18 plant structures; EXPRESSED DURING: 9 growth stages; BEST Arabidopsis thaliana protein match is: Homeobox-leucine zipper protein 4 (HB-4) / HD-ZIP protein (TAIR:AT4G17460.1…	HCT	hydroxycinnamoyl-CoA shikimate/quinate hydroxycinnamoyl transferase	At5g48930 has been shown to encode for the hydroxycinnamoyl-Coenzyme A shikimate/quinate hydroxycinnamoyltransferase (HCT) both synthesizing and catabolizing the hydroxycinnamoylesters (coumaroyl/caffeoyl shikimate and quinate) involved in the phenylpropanoid pathway. Influence on the accumulation of flavonoids which in turn inhibit auxin transport and reduce plant growth.	hydroxycinnamoyl-CoA shikimate/quinate hydroxycinnamoyl transferase (HCT); CONTAINS InterPro DOMAIN/s: Transferase (InterPro:IPR003480); BEST Arabidopsis thaliana protein match is: HXXXD-type acyl-transferase family protein (TAIR:AT5G57840.1); Has 1807 Blast hits to 1807 proteins in 277 species: Archae - 0; Bacteria - 0; Metazoa - 736; Fungi - 347; Plants - 385; Viruses - 0; Other Eukaryotes - 33…
layer2	AT1G28470	SND3	AT1G15950	IRX4	16	16	homeobox from Arabidopsis thaliana	Homeobox-leucine zipper protein.	homeobox from Arabidopsis thaliana (HAT14); FUNCTIONS IN: DNA binding, sequence-specific DNA binding transcription factor activity; INVOLVED IN: regulation of transcription, DNA-dependent, regulation of transcription; LOCATED IN: nucleus; EXPRESSED IN: 18 plant structures; EXPRESSED DURING: 9 growth stages; CONTAINS InterPro DOMAIN/s: Homeobox, conserved site (InterPro:IPR017970), Homeobox (Inter…	IRX4	cinnamoyl coa reductase 1	Encodes a cinnamoyl CoA reductase. Involved in lignin biosynthesis.	cinnamoyl coa reductase 1 (CCR1); CONTAINS InterPro DOMAIN/s: NAD-dependent epimerase/dehydratase (InterPro:IPR001509), NAD(P)-binding domain (InterPro:IPR016040); BEST Arabidopsis thaliana protein match is: cinnamoyl coa reductase (TAIR:AT1G80820.1); Has 12077 Blast hits to 12065 proteins in 1900 species: Archae - 220; Bacteria - 5385; Metazoa - 413; Fungi - 986; Plants - 2545; Viruses - 54; Oth…
layer2	AT1G28470	SND3	AT4G18780	LEW2	11	16	homeobox from Arabidopsis thaliana	Homeobox-leucine zipper protein.	homeobox from Arabidopsis thaliana (HAT14); FUNCTIONS IN: DNA binding, sequence-specific DNA binding transcription factor activity; INVOLVED IN: regulation of transcription, DNA-dependent; LOCATED IN: nucleus; EXPRESSED IN: 18 plant structures; EXPRESSED DURING: 9 growth stages; BEST Arabidopsis thaliana protein match is: Homeobox-leucine zipper protein 4 (HB-4) / HD-ZIP protein (TAIR:AT4G17460.1…	LEW2	cellulose synthase family protein	Encodes a member of the cellulose synthase family involved in secondary cell wall biosynthesis. Mutants have abnormal xylem formation, reduced cellulose content, and enhanced drought and osmotic stress tolerance. Mediates resistance towards bacterial pathogens via ABA. Confers resistance towards bacterial and fungal pathogens, independent of salicylic acid, ethylene and jasmonate signaling.	IRREGULAR XYLEM 1 (IRX1); FUNCTIONS IN: cellulose synthase activity, transferase activity, transferring glycosyl groups; INVOLVED IN: in 7 processes; LOCATED IN: cell wall, plasma membrane; EXPRESSED IN: 21 plant structures; EXPRESSED DURING: 9 growth stages; CONTAINS InterPro DOMAIN/s: Cellulose synthase (InterPro:IPR005150); BEST Arabidopsis thaliana protein match is: cellulose synthase A4 (TAI…
layer2	AT1G28470	SND3	AT5G44030	NWS2	11	16	homeobox from Arabidopsis thaliana	Homeobox-leucine zipper protein.	homeobox from Arabidopsis thaliana (HAT14); FUNCTIONS IN: DNA binding, sequence-specific DNA binding transcription factor activity; INVOLVED IN: regulation of transcription, DNA-dependent; LOCATED IN: nucleus; EXPRESSED IN: 18 plant structures; EXPRESSED DURING: 9 growth stages; BEST Arabidopsis thaliana protein match is: Homeobox-leucine zipper protein 4 (HB-4) / HD-ZIP protein (TAIR:AT4G17460.1…	NWS2	cellulose synthase A4	Encodes a cellulose synthase involved in secondary cell wall biosynthesis. Confers resistance towards bacterial and fungal pathogens, independent of salicylic acid, ethylene and jasmonate signaling.	cellulose synthase A4 (CESA4); FUNCTIONS IN: cellulose synthase activity, transferase activity, transferring glycosyl groups; INVOLVED IN: cellulose biosynthetic process, plant-type cell wall biogenesis, defense response to bacterium, defense response to fungus, secondary cell wall biogenesis; LOCATED IN: membrane; EXPRESSED IN: 24 plant structures; EXPRESSED DURING: 11 growth stages; CONTAINS In…
layer2	AT1G28470	SND3	AT2G37040	PAL1	16	16	homeobox from Arabidopsis thaliana	Homeobox-leucine zipper protein.	homeobox from Arabidopsis thaliana (HAT14); FUNCTIONS IN: DNA binding, sequence-specific DNA binding transcription factor activity; INVOLVED IN: regulation of transcription, DNA-dependent; LOCATED IN: nucleus; EXPRESSED IN: 18 plant structures; EXPRESSED DURING: 9 growth stages; BEST Arabidopsis thaliana protein match is: Homeobox-leucine zipper protein 4 (HB-4) / HD-ZIP protein (TAIR:AT4G17460.1…	PAL1	PHE ammonia lyase 1	Encodes PAL1, a phenylalanine ammonia-lyase. Arabidopsis has four PALs: AT2G37040 (PAL1), AT3G53260 (PAL2), AT5G04230 (PAL3) and AT3G10340 (PAL4).	PHE ammonia lyase 1 (PAL1); FUNCTIONS IN: phenylalanine ammonia-lyase activity; INVOLVED IN: in 10 processes; LOCATED IN: cytoplasm; EXPRESSED IN: 22 plant structures; EXPRESSED DURING: 13 growth stages; CONTAINS InterPro DOMAIN/s: Phenylalanine/histidine ammonia-lyase (InterPro:IPR001106), Phenylalanine/histidine ammonia-lyases, active site (InterPro:IPR022313), L-Aspartase-like (InterPro:IPR008…
layer2	AT1G28470	SND3	AT5G17420	MUR10	11	16	homeobox from Arabidopsis thaliana	Homeobox-leucine zipper protein.	homeobox from Arabidopsis thaliana (HAT14); FUNCTIONS IN: DNA binding, sequence-specific DNA binding transcription factor activity; INVOLVED IN: regulation of transcription, DNA-dependent, regulation of transcription; LOCATED IN: nucleus; EXPRESSED IN: 18 plant structures; EXPRESSED DURING: 9 growth stages; CONTAINS InterPro DOMAIN/s: Homeobox, conserved site (InterPro:IPR017970), Homeobox (Inter…	MUR10	Cellulose synthase family protein	Encodes a xylem-specific cellulose synthase that is phosphorylated on one or more serine residues (on either S185 or one of S180 or S181).	IRREGULAR XYLEM 3 (IRX3); FUNCTIONS IN: cellulose synthase activity; INVOLVED IN: cellulose biosynthetic process, plant-type cell wall biogenesis, secondary cell wall biogenesis, rhamnogalacturonan I side chain metabolic process; LOCATED IN: plasma membrane, chloroplast; EXPRESSED IN: 27 plant structures; EXPRESSED DURING: 14 growth stages; CONTAINS InterPro DOMAIN/s: Cellulose synthase (InterPro…
layer2	AT1G28470	SND3	AT2G40890	CYP98A3	15	16	homeobox from Arabidopsis thaliana	Homeobox-leucine zipper protein.	homeobox from Arabidopsis thaliana (HAT14); FUNCTIONS IN: DNA binding, sequence-specific DNA binding transcription factor activity; INVOLVED IN: regulation of transcription, DNA-dependent, regulation of transcription; LOCATED IN: nucleus; EXPRESSED IN: 18 plant structures; EXPRESSED DURING: 9 growth stages; CONTAINS InterPro DOMAIN/s: Homeobox, conserved site (InterPro:IPR017970), Homeobox (Inter…	CYP98A3	cytochrome P450, family 98, subfamily A, polypeptide 3	encodes coumarate 3-hydroxylase (C3H), a P450-dependent monooxygenase. Involved in lignin biosynthesis and flavonoid biosynthesis. Also affects the biosynthesis of coumarins such as scopoletin and scopolin as a branching-out-pathway from the phenylpropanoid acid level.	cytochrome P450, family 98, subfamily A, polypeptide 3 (CYP98A3); FUNCTIONS IN: monooxygenase activity, p-coumarate 3-hydroxylase activity; INVOLVED IN: coumarin biosynthetic process, lignin biosynthetic process, phenylpropanoid biosynthetic process, flavonoid biosynthetic process; LOCATED IN: mitochondrion, endoplasmic reticulum, plasma membrane, microsome; EXPRESSED IN: 25 plant structures; EXP…
layer2	AT1G28470	SND3	AT2G38080	LAC4	11	16	homeobox from Arabidopsis thaliana	Homeobox-leucine zipper protein.	homeobox from Arabidopsis thaliana (HAT14); FUNCTIONS IN: DNA binding, sequence-specific DNA binding transcription factor activity; INVOLVED IN: regulation of transcription, DNA-dependent, regulation of transcription; LOCATED IN: nucleus; EXPRESSED IN: 18 plant structures; EXPRESSED DURING: 9 growth stages; CONTAINS InterPro DOMAIN/s: Homeobox, conserved site (InterPro:IPR017970), Homeobox (Inter…	LMCO4	Laccase/Diphenol oxidase family protein	Encodes a protein with similarity to putative laccase, a member of laccase family (17 members in Arabidopsis). Might be involved in cell wall biosynthesis. Mutants have a mild irregular xylem phenotype.	IRREGULAR XYLEM 12 (IRX12); FUNCTIONS IN: laccase activity; INVOLVED IN: secondary cell wall biogenesis; LOCATED IN: endomembrane system, apoplast; EXPRESSED IN: 24 plant structures; EXPRESSED DURING: 13 growth stages; CONTAINS InterPro DOMAIN/s: Multicopper oxidase, type 3 (InterPro:IPR011707), Laccase (InterPro:IPR017761), Multicopper oxidase, type 2 (InterPro:IPR011706), Cupredoxin (InterPro:I…
layer2	AT1G28470	SND3	AT3G53260	PAL2	15	16	homeobox from Arabidopsis thaliana	Homeobox-leucine zipper protein.	homeobox from Arabidopsis thaliana (HAT14); FUNCTIONS IN: DNA binding, sequence-specific DNA binding transcription factor activity; INVOLVED IN: regulation of transcription, DNA-dependent; LOCATED IN: nucleus; EXPRESSED IN: 18 plant structures; EXPRESSED DURING: 9 growth stages; BEST Arabidopsis thaliana protein match is: Homeobox-leucine zipper protein 4 (HB-4) / HD-ZIP protein (TAIR:AT4G17460.1…	PAL2	phenylalanine ammonia-lyase 2	Encodes phenylalanine lyase. Arabidopsis has four PALs: AT2G37040 (PAL1), AT3G53260 (PAL2), AT5G04230 (PAL3) and AT3G10340 (PAL4).	phenylalanine ammonia-lyase 2 (PAL2); FUNCTIONS IN: phenylalanine ammonia-lyase activity; INVOLVED IN: response to oxidative stress, response to karrikin, phenylpropanoid biosynthetic process, response to wounding, defense response; LOCATED IN: cytoplasm; EXPRESSED IN: 22 plant structures; EXPRESSED DURING: 14 growth stages; CONTAINS InterPro DOMAIN/s: Phenylalanine/histidine ammonia-lyase (Inter…
layer2	AT1G28470	SND3	AT1G67980	CCOAMT	7	16	homeobox from Arabidopsis thaliana	Homeobox-leucine zipper protein.	homeobox from Arabidopsis thaliana (HAT14); FUNCTIONS IN: DNA binding, sequence-specific DNA binding transcription factor activity; INVOLVED IN: regulation of transcription, DNA-dependent, regulation of transcription; LOCATED IN: nucleus; EXPRESSED IN: 18 plant structures; EXPRESSED DURING: 9 growth stages; CONTAINS InterPro DOMAIN/s: Homeobox, conserved site (InterPro:IPR017970), Homeobox (Inter…	CCOAMT	caffeoyl-CoA 3-O-methyltransferase	Encodes S-adenosyl-L-methionine: transcaffeoyl Coenzyme A 3-O-methyltransferase.	caffeoyl-CoA 3-O-methyltransferase (CCOAMT); CONTAINS InterPro DOMAIN/s: O-methyltransferase, family 3 (InterPro:IPR002935); BEST Arabidopsis thaliana protein match is: S-adenosyl-L-methionine-dependent methyltransferases superfamily protein (TAIR:AT1G67990.1); Has 30201 Blast hits to 17322 proteins in 780 species: Archae - 12; Bacteria - 1396; Metazoa - 17338; Fungi - 3422; Plants - 5037; Viruse…
layer2	AT1G28470	SND3	AT5G64740	PRC1	5	16	homeobox from Arabidopsis thaliana	Homeobox-leucine zipper protein.	homeobox from Arabidopsis thaliana (HAT14); FUNCTIONS IN: DNA binding, sequence-specific DNA binding transcription factor activity; INVOLVED IN: regulation of transcription, DNA-dependent; LOCATED IN: nucleus; EXPRESSED IN: 18 plant structures; EXPRESSED DURING: 9 growth stages; BEST Arabidopsis thaliana protein match is: Homeobox-leucine zipper protein 4 (HB-4) / HD-ZIP protein (TAIR:AT4G17460.1…	PRC1	cellulose synthase 6	Encodes a cellulose synthase isomer. CESA6 mutants have cellulose defect in the primary cell wall. Multiple lines of evidence suggest that CESA6, along with CESA1 and CESA3 are present in the same plasma membrane complex for cellulose biosynthesis. CESA2 and CESA5 are related to CESA6, having partially redundant roles. As inferred from the null role of secondary wall-type CesAs, included in a set…	cellulose synthase 6 (CESA6); FUNCTIONS IN: cellulose synthase activity, transferase activity, transferring glycosyl groups; INVOLVED IN: in 6 processes; LOCATED IN: cortical microtubule, transverse to long axis, Golgi apparatus, cellulose synthase complex, plasma membrane, membrane; EXPRESSED IN: 25 plant structures; EXPRESSED DURING: 15 growth stages; CONTAINS InterPro DOMAIN/s: Cellulose synth…
layer2	AT1G28470	SND3	AT3G21240	AT4CL2	14	16	homeobox from Arabidopsis thaliana	Homeobox-leucine zipper protein.	homeobox from Arabidopsis thaliana (HAT14); FUNCTIONS IN: DNA binding, sequence-specific DNA binding transcription factor activity; INVOLVED IN: regulation of transcription, DNA-dependent, regulation of transcription; LOCATED IN: nucleus; EXPRESSED IN: 18 plant structures; EXPRESSED DURING: 9 growth stages; CONTAINS InterPro DOMAIN/s: Homeobox, conserved site (InterPro:IPR017970), Homeobox (Inter…	AT4CL2	4-coumarate:CoA ligase 2	encodes an isoform of 4-coumarate:CoA ligase (4CL), which is involved in the last step of the general phenylpropanoid pathway. The catalytic efficiency was in the following (descending) order: p-coumaric acid, caffeic acid, ferulic acid, 5-OH-ferulic acid and cinnamic acid. At4CL2 was unable to use sinapic acid as substrate.	4-coumarate:CoA ligase 2 (4CL2); CONTAINS InterPro DOMAIN/s: AMP-binding, conserved site (InterPro:IPR020845), AMP-dependent synthetase/ligase (InterPro:IPR000873); BEST Arabidopsis thaliana protein match is: 4-coumarate:CoA ligase 1 (TAIR:AT1G51680.1); Has 86092 Blast hits to 78635 proteins in 3758 species: Archae - 1209; Bacteria - 54193; Metazoa - 3597; Fungi - 4717; Plants - 2816; Viruses - 1…
layer2	AT4G28500	SND2	AT4G34050	CCoAOMT1	14	18	myb domain protein 46	Member of the R2R3 factor gene family.	myb domain protein 46 (MYB46); CONTAINS InterPro DOMAIN/s: SANT, DNA-binding (InterPro:IPR001005), Homeodomain-like (InterPro:IPR009057), Myb, DNA-binding (InterPro:IPR014778), HTH transcriptional regulator, Myb-type, DNA-binding (InterPro:IPR017930), Homeodomain-related (InterPro:IPR012287), Myb transcription factor (InterPro:IPR015495); BEST Arabidopsis thaliana protein match is: myb domain pro…	CCoAOMT1	S-adenosyl-L-methionine-dependent methyltransferases superfamily protein	---	caffeoyl coenzyme A O-methyltransferase 1 (CCoAOMT1); FUNCTIONS IN: caffeoyl-CoA O-methyltransferase activity; INVOLVED IN: coumarin biosynthetic process, response to cadmium ion; LOCATED IN: cytosol; EXPRESSED IN: 24 plant structures; EXPRESSED DURING: 14 growth stages; CONTAINS InterPro DOMAIN/s: O-methyltransferase, family 3 (InterPro:IPR002935); BEST Arabidopsis thaliana protein match is: S-a…
layer2	AT4G28500	SND2	AT5G60020	LAC17	17	18	Zinc finger C-x8-C-x5-C-x3-H type family protein	---	Zinc finger C-x8-C-x5-C-x3-H type family protein; CONTAINS InterPro DOMAIN/s: Zinc finger, CCCH-type (InterPro:IPR000571); BEST Arabidopsis thaliana protein match is: Zinc finger C-x8-C-x5-C-x3-H type family protein (TAIR:AT1G66810.1); Has 1124 Blast hits to 1011 proteins in 226 species: Archae - 0; Bacteria - 0; Metazoa - 463; Fungi - 91; Plants - 303; Viruses - 0; Other Eukaryotes - 267 (source…	LAC17	laccase 17	putative laccase, a member of laccase family of genes (17 members in Arabidopsis).	laccase 17 (LAC17); FUNCTIONS IN: laccase activity; INVOLVED IN: oxidation reduction, lignin catabolic process; LOCATED IN: endomembrane system, apoplast; EXPRESSED IN: 14 plant structures; EXPRESSED DURING: LP.04 four leaves visible, 4 anthesis, C globular stage, petal differentiation and expansion stage, LP.12 twelve leaves visible; CONTAINS InterPro DOMAIN/s: Multicopper oxidase, type 3 (Inter…
layer2	AT4G28500	SND2	AT5G54160	OMT1	13	18	myb domain protein 46	Member of the R2R3 factor gene family.	myb domain protein 46 (MYB46); CONTAINS InterPro DOMAIN/s: SANT, DNA-binding (InterPro:IPR001005), Homeodomain-like (InterPro:IPR009057), Myb, DNA-binding (InterPro:IPR014778), HTH transcriptional regulator, Myb-type, DNA-binding (InterPro:IPR017930), Homeodomain-related (InterPro:IPR012287), Myb transcription factor (InterPro:IPR015495); BEST Arabidopsis thaliana protein match is: myb domain pro…	OMT1	O-methyltransferase 1	A caffeic acid/5-hydroxyferulic acid O-methyltransferase. Interacts with 14-4-3 proteins in yeast 2 hybrid assay. AtOMT1 (At5g54160) encodes a flavonol 3_-O-methyltransferase that is highly active towards quercetin and myricetin. The substrate specificity identifies the enzyme as flavonol 3_-methyltransferase which replaces the former annotation of the gene to encode a caffeic acid/5-hydroxyferul…	O-methyltransferase 1 (OMT1); FUNCTIONS IN: myricetin 3'-O-methyltransferase activity, quercetin 3-O-methyltransferase activity, caffeate O-methyltransferase activity; INVOLVED IN: lignin biosynthetic process, flavonol biosynthetic process; LOCATED IN: cytosol, nucleus, plasma membrane, cytoplasm; EXPRESSED IN: 23 plant structures; EXPRESSED DURING: 14 growth stages; CONTAINS InterPro DOMAIN/s: W…
layer2	AT4G28500	SND2	AT2G30490	REF3	14	18	myb domain protein 46	Member of the R2R3 factor gene family.	myb domain protein 46 (MYB46); CONTAINS InterPro DOMAIN/s: SANT, DNA-binding (InterPro:IPR001005), Homeodomain-like (InterPro:IPR009057), Myb, DNA-binding (InterPro:IPR014778), HTH transcriptional regulator, Myb-type, DNA-binding (InterPro:IPR017930), Homeodomain-related (InterPro:IPR012287), Myb transcription factor (InterPro:IPR015495); BEST Arabidopsis thaliana protein match is: myb domain pro…	REF3	cinnamate-4-hydroxylase	Encodes a cinnamate-4-hydroxylase. Mutations in this gene impact phenylpropanoid metabolism, growth and development.	cinnamate-4-hydroxylase (C4H); FUNCTIONS IN: trans-cinnamate 4-monooxygenase activity; INVOLVED IN: in 9 processes; LOCATED IN: endoplasmic reticulum, plasma membrane, membrane, plant-type cell wall; EXPRESSED IN: 25 plant structures; EXPRESSED DURING: 14 growth stages; CONTAINS InterPro DOMAIN/s: Cytochrome P450 (InterPro:IPR001128), Cytochrome P450, E-class, group I (InterPro:IPR002401), Cytoch…
layer2	AT4G28500	SND2	AT5G48930	HCT	18	18	Zinc finger C-x8-C-x5-C-x3-H type family protein	---	Zinc finger C-x8-C-x5-C-x3-H type family protein; CONTAINS InterPro DOMAIN/s: Zinc finger, CCCH-type (InterPro:IPR000571); BEST Arabidopsis thaliana protein match is: Zinc finger C-x8-C-x5-C-x3-H type family protein (TAIR:AT1G66810.1); Has 1170 Blast hits to 1062 proteins in 230 species: Archae - 0; Bacteria - 0; Metazoa - 455; Fungi - 97; Plants - 305; Viruses - 0; Other Eukaryotes - 313 (source…	HCT	hydroxycinnamoyl-CoA shikimate/quinate hydroxycinnamoyl transferase	At5g48930 has been shown to encode for the hydroxycinnamoyl-Coenzyme A shikimate/quinate hydroxycinnamoyltransferase (HCT) both synthesizing and catabolizing the hydroxycinnamoylesters (coumaroyl/caffeoyl shikimate and quinate) involved in the phenylpropanoid pathway. Influence on the accumulation of flavonoids which in turn inhibit auxin transport and reduce plant growth.	hydroxycinnamoyl-CoA shikimate/quinate hydroxycinnamoyl transferase (HCT); CONTAINS InterPro DOMAIN/s: Transferase (InterPro:IPR003480); BEST Arabidopsis thaliana protein match is: HXXXD-type acyl-transferase family protein (TAIR:AT5G57840.1); Has 1807 Blast hits to 1807 proteins in 277 species: Archae - 0; Bacteria - 0; Metazoa - 736; Fungi - 347; Plants - 385; Viruses - 0; Other Eukaryotes - 33…
layer2	AT4G28500	SND2	AT1G15950	IRX4	15	18	myb domain protein 46	Member of the R2R3 factor gene family.	myb domain protein 46 (MYB46); CONTAINS InterPro DOMAIN/s: SANT, DNA-binding (InterPro:IPR001005), Homeodomain-like (InterPro:IPR009057), Myb, DNA-binding (InterPro:IPR014778), HTH transcriptional regulator, Myb-type, DNA-binding (InterPro:IPR017930), Homeodomain-related (InterPro:IPR012287), Myb transcription factor (InterPro:IPR015495); BEST Arabidopsis thaliana protein match is: myb domain pro…	IRX4	cinnamoyl coa reductase 1	Encodes a cinnamoyl CoA reductase. Involved in lignin biosynthesis.	cinnamoyl coa reductase 1 (CCR1); CONTAINS InterPro DOMAIN/s: NAD-dependent epimerase/dehydratase (InterPro:IPR001509), NAD(P)-binding domain (InterPro:IPR016040); BEST Arabidopsis thaliana protein match is: cinnamoyl coa reductase (TAIR:AT1G80820.1); Has 12077 Blast hits to 12065 proteins in 1900 species: Archae - 220; Bacteria - 5385; Metazoa - 413; Fungi - 986; Plants - 2545; Viruses - 54; Oth…
layer2	AT4G28500	SND2	AT4G18780	LEW2	13	18	myb domain protein 46	Member of the R2R3 factor gene family.	myb domain protein 46 (MYB46); CONTAINS InterPro DOMAIN/s: SANT, DNA-binding (InterPro:IPR001005), Homeodomain-like (InterPro:IPR009057), Myb, DNA-binding (InterPro:IPR014778), HTH transcriptional regulator, Myb-type, DNA-binding (InterPro:IPR017930), Homeodomain-related (InterPro:IPR012287), Myb transcription factor (InterPro:IPR015495); BEST Arabidopsis thaliana protein match is: myb domain pro…	LEW2	cellulose synthase family protein	Encodes a member of the cellulose synthase family involved in secondary cell wall biosynthesis. Mutants have abnormal xylem formation, reduced cellulose content, and enhanced drought and osmotic stress tolerance. Mediates resistance towards bacterial pathogens via ABA. Confers resistance towards bacterial and fungal pathogens, independent of salicylic acid, ethylene and jasmonate signaling.	IRREGULAR XYLEM 1 (IRX1); FUNCTIONS IN: cellulose synthase activity, transferase activity, transferring glycosyl groups; INVOLVED IN: in 7 processes; LOCATED IN: cell wall, plasma membrane; EXPRESSED IN: 21 plant structures; EXPRESSED DURING: 9 growth stages; CONTAINS InterPro DOMAIN/s: Cellulose synthase (InterPro:IPR005150); BEST Arabidopsis thaliana protein match is: cellulose synthase A4 (TAI…
layer2	AT4G28500	SND2	AT5G44030	NWS2	14	18	myb domain protein 46	Member of the R2R3 factor gene family.	myb domain protein 46 (MYB46); CONTAINS InterPro DOMAIN/s: SANT, DNA-binding (InterPro:IPR001005), Homeodomain-like (InterPro:IPR009057), Myb, DNA-binding (InterPro:IPR014778), HTH transcriptional regulator, Myb-type, DNA-binding (InterPro:IPR017930), Homeodomain-related (InterPro:IPR012287), Myb transcription factor (InterPro:IPR015495); BEST Arabidopsis thaliana protein match is: myb domain pro…	NWS2	cellulose synthase A4	Encodes a cellulose synthase involved in secondary cell wall biosynthesis. Confers resistance towards bacterial and fungal pathogens, independent of salicylic acid, ethylene and jasmonate signaling.	cellulose synthase A4 (CESA4); FUNCTIONS IN: cellulose synthase activity, transferase activity, transferring glycosyl groups; INVOLVED IN: cellulose biosynthetic process, plant-type cell wall biogenesis, defense response to bacterium, defense response to fungus, secondary cell wall biogenesis; LOCATED IN: membrane; EXPRESSED IN: 24 plant structures; EXPRESSED DURING: 11 growth stages; CONTAINS In…
layer2	AT4G28500	SND2	AT2G37040	PAL1	14	18	myb domain protein 46	Member of the R2R3 factor gene family.	myb domain protein 46 (MYB46); CONTAINS InterPro DOMAIN/s: SANT, DNA-binding (InterPro:IPR001005), Homeodomain-like (InterPro:IPR009057), Myb, DNA-binding (InterPro:IPR014778), HTH transcriptional regulator, Myb-type, DNA-binding (InterPro:IPR017930), Homeodomain-related (InterPro:IPR012287), Myb transcription factor (InterPro:IPR015495); BEST Arabidopsis thaliana protein match is: myb domain pro…	PAL1	PHE ammonia lyase 1	Encodes PAL1, a phenylalanine ammonia-lyase. Arabidopsis has four PALs: AT2G37040 (PAL1), AT3G53260 (PAL2), AT5G04230 (PAL3) and AT3G10340 (PAL4).	PHE ammonia lyase 1 (PAL1); FUNCTIONS IN: phenylalanine ammonia-lyase activity; INVOLVED IN: in 10 processes; LOCATED IN: cytoplasm; EXPRESSED IN: 22 plant structures; EXPRESSED DURING: 13 growth stages; CONTAINS InterPro DOMAIN/s: Phenylalanine/histidine ammonia-lyase (InterPro:IPR001106), Phenylalanine/histidine ammonia-lyases, active site (InterPro:IPR022313), L-Aspartase-like (InterPro:IPR008…
layer2	AT4G28500	SND2	AT5G17420	MUR10	14	18	myb domain protein 46	Member of the R2R3 factor gene family.	myb domain protein 46 (MYB46); CONTAINS InterPro DOMAIN/s: SANT, DNA-binding (InterPro:IPR001005), Homeodomain-like (InterPro:IPR009057), Myb, DNA-binding (InterPro:IPR014778), HTH transcriptional regulator, Myb-type, DNA-binding (InterPro:IPR017930), Homeodomain-related (InterPro:IPR012287), Myb transcription factor (InterPro:IPR015495); BEST Arabidopsis thaliana protein match is: myb domain pro…	MUR10	Cellulose synthase family protein	Encodes a xylem-specific cellulose synthase that is phosphorylated on one or more serine residues (on either S185 or one of S180 or S181).	IRREGULAR XYLEM 3 (IRX3); FUNCTIONS IN: cellulose synthase activity; INVOLVED IN: cellulose biosynthetic process, plant-type cell wall biogenesis, secondary cell wall biogenesis, rhamnogalacturonan I side chain metabolic process; LOCATED IN: plasma membrane, chloroplast; EXPRESSED IN: 27 plant structures; EXPRESSED DURING: 14 growth stages; CONTAINS InterPro DOMAIN/s: Cellulose synthase (InterPro…
layer2	AT4G28500	SND2	AT2G40890	CYP98A3	16	18	myb domain protein 46	Member of the R2R3 factor gene family.	myb domain protein 46 (MYB46); CONTAINS InterPro DOMAIN/s: SANT, DNA-binding (InterPro:IPR001005), Homeodomain-like (InterPro:IPR009057), Myb, DNA-binding (InterPro:IPR014778), HTH transcriptional regulator, Myb-type, DNA-binding (InterPro:IPR017930), Homeodomain-related (InterPro:IPR012287), Myb transcription factor (InterPro:IPR015495); BEST Arabidopsis thaliana protein match is: myb domain pro…	CYP98A3	cytochrome P450, family 98, subfamily A, polypeptide 3	encodes coumarate 3-hydroxylase (C3H), a P450-dependent monooxygenase. Involved in lignin biosynthesis and flavonoid biosynthesis. Also affects the biosynthesis of coumarins such as scopoletin and scopolin as a branching-out-pathway from the phenylpropanoid acid level.	cytochrome P450, family 98, subfamily A, polypeptide 3 (CYP98A3); FUNCTIONS IN: monooxygenase activity, p-coumarate 3-hydroxylase activity; INVOLVED IN: coumarin biosynthetic process, lignin biosynthetic process, phenylpropanoid biosynthetic process, flavonoid biosynthetic process; LOCATED IN: mitochondrion, endoplasmic reticulum, plasma membrane, microsome; EXPRESSED IN: 25 plant structures; EXP…
layer2	AT4G28500	SND2	AT4G36220	FAH1	14	18	myb domain protein 46	Member of the R2R3 factor gene family.	myb domain protein 46 (MYB46); CONTAINS InterPro DOMAIN/s: SANT, DNA-binding (InterPro:IPR001005), Homeodomain-like (InterPro:IPR009057), Myb, DNA-binding (InterPro:IPR014778), HTH transcriptional regulator, Myb-type, DNA-binding (InterPro:IPR017930), Homeodomain-related (InterPro:IPR012287), Myb transcription factor (InterPro:IPR015495); BEST Arabidopsis thaliana protein match is: myb domain pro…	FAH1	ferulic acid 5-hydroxylase 1	encodes ferulate 5-hydroxylase (F5H). Involved in lignin biosynthesis.	ferulic acid 5-hydroxylase 1 (FAH1); FUNCTIONS IN: ferulate 5-hydroxylase activity, monooxygenase activity; INVOLVED IN: lignin biosynthetic process, response to UV-B, phenylpropanoid biosynthetic process; LOCATED IN: endoplasmic reticulum; EXPRESSED IN: 20 plant structures; EXPRESSED DURING: 12 growth stages; CONTAINS InterPro DOMAIN/s: Cytochrome P450 (InterPro:IPR001128), Cytochrome P450, E-cl…
layer2	AT4G28500	SND2	AT2G38080	LAC4	17	18	Zinc finger C-x8-C-x5-C-x3-H type family protein	---	Zinc finger C-x8-C-x5-C-x3-H type family protein; CONTAINS InterPro DOMAIN/s: Zinc finger, CCCH-type (InterPro:IPR000571); BEST Arabidopsis thaliana protein match is: Zinc finger C-x8-C-x5-C-x3-H type family protein (TAIR:AT1G66810.1); Has 1170 Blast hits to 1062 proteins in 230 species: Archae - 0; Bacteria - 0; Metazoa - 455; Fungi - 97; Plants - 305; Viruses - 0; Other Eukaryotes - 313 (source…	LMCO4	Laccase/Diphenol oxidase family protein	Encodes a protein with similarity to putative laccase, a member of laccase family (17 members in Arabidopsis). Might be involved in cell wall biosynthesis. Mutants have a mild irregular xylem phenotype.	IRREGULAR XYLEM 12 (IRX12); FUNCTIONS IN: laccase activity; INVOLVED IN: secondary cell wall biogenesis; LOCATED IN: endomembrane system, apoplast; EXPRESSED IN: 24 plant structures; EXPRESSED DURING: 13 growth stages; CONTAINS InterPro DOMAIN/s: Multicopper oxidase, type 3 (InterPro:IPR011707), Laccase (InterPro:IPR017761), Multicopper oxidase, type 2 (InterPro:IPR011706), Cupredoxin (InterPro:I…
layer2	AT4G28500	SND2	AT5G66690	UGT72E2	16	18	myb domain protein 46	Member of the R2R3 factor gene family.	myb domain protein 46 (MYB46); CONTAINS InterPro DOMAIN/s: SANT, DNA-binding (InterPro:IPR001005), Homeodomain-like (InterPro:IPR009057), Myb, DNA-binding (InterPro:IPR014778), HTH transcriptional regulator, Myb-type, DNA-binding (InterPro:IPR017930), Homeodomain-related (InterPro:IPR012287), Myb transcription factor (InterPro:IPR015495); BEST Arabidopsis thaliana protein match is: myb domain pro…	UGT72E2	UDP-Glycosyltransferase superfamily protein	UGT72E2 is an UDPG:coniferyl alcohol glucosyltransferase which glucosylates sinapyl- and coniferyl aldehydes as well as sinapyl- and coniferyl alcohol. The enzyme is thought to be involved in lignin metabolism. A knockdown mutant line (72E2KD) was obtained using RNAi silencing. A twofold reduction in coniferyl alcohol 4-<i>O</i>-glucoside and sinapyl alcohol 4-<i>O</i>-glucoside was detected in t…	UGT72E2; CONTAINS InterPro DOMAIN/s: UDP-glucuronosyl/UDP-glucosyltransferase (InterPro:IPR002213); BEST Arabidopsis thaliana protein match is: UDP-Glycosyltransferase superfamily protein (TAIR:AT5G26310.1); Has 1807 Blast hits to 1807 proteins in 277 species: Archae - 0; Bacteria - 0; Metazoa - 736; Fungi - 347; Plants - 385; Viruses - 0; Other Eukaryotes - 339 (source: NCBI BLink).
layer2	AT4G28500	SND2	AT4G37970	CAD6	5	18	myb domain protein 46	Member of the R2R3 factor gene family.	myb domain protein 46 (MYB46); CONTAINS InterPro DOMAIN/s: SANT, DNA-binding (InterPro:IPR001005), Homeodomain-like (InterPro:IPR009057), Myb, DNA-binding (InterPro:IPR014778), HTH transcriptional regulator, Myb-type, DNA-binding (InterPro:IPR017930), Homeodomain-related (InterPro:IPR012287), Myb transcription factor (InterPro:IPR015495); BEST Arabidopsis thaliana protein match is: myb domain pro…	CAD6	cinnamyl alcohol dehydrogenase 6	---	cinnamyl alcohol dehydrogenase 6 (CAD6); FUNCTIONS IN: oxidoreductase activity, zinc ion binding; INVOLVED IN: oxidation reduction; LOCATED IN: cellular_component unknown; EXPRESSED IN: 9 plant structures; EXPRESSED DURING: petal differentiation and expansion stage; CONTAINS InterPro DOMAIN/s: GroES-like (InterPro:IPR011032), Alcohol dehydrogenase GroES-like (InterPro:IPR013154), Alcohol dehydrog…
layer2	AT4G28500	SND2	AT3G53260	PAL2	11	18	myb domain protein 46	Member of the R2R3 factor gene family.	myb domain protein 46 (MYB46); CONTAINS InterPro DOMAIN/s: SANT, DNA-binding (InterPro:IPR001005), Homeodomain-like (InterPro:IPR009057), Myb, DNA-binding (InterPro:IPR014778), HTH transcriptional regulator, Myb-type, DNA-binding (InterPro:IPR017930), Homeodomain-related (InterPro:IPR012287), Myb transcription factor (InterPro:IPR015495); BEST Arabidopsis thaliana protein match is: myb domain pro…	PAL2	phenylalanine ammonia-lyase 2	Encodes phenylalanine lyase. Arabidopsis has four PALs: AT2G37040 (PAL1), AT3G53260 (PAL2), AT5G04230 (PAL3) and AT3G10340 (PAL4).	phenylalanine ammonia-lyase 2 (PAL2); FUNCTIONS IN: phenylalanine ammonia-lyase activity; INVOLVED IN: response to oxidative stress, response to karrikin, phenylpropanoid biosynthetic process, response to wounding, defense response; LOCATED IN: cytoplasm; EXPRESSED IN: 22 plant structures; EXPRESSED DURING: 14 growth stages; CONTAINS InterPro DOMAIN/s: Phenylalanine/histidine ammonia-lyase (Inter…
layer2	AT4G28500	SND2	AT4G38190	CSLD4	8	18	myb domain protein 46	Member of the R2R3 factor gene family.	myb domain protein 46 (MYB46); CONTAINS InterPro DOMAIN/s: SANT, DNA-binding (InterPro:IPR001005), Homeodomain-like (InterPro:IPR009057), Myb, DNA-binding (InterPro:IPR014778), HTH transcriptional regulator, Myb-type, DNA-binding (InterPro:IPR017930), Homeodomain-related (InterPro:IPR012287), Myb transcription factor (InterPro:IPR015495); BEST Arabidopsis thaliana protein match is: myb domain pro…	CSLD4	cellulose synthase like D4	encodes a gene similar to cellulose synthase	cellulose synthase like D4 (CSLD4); CONTAINS InterPro DOMAIN/s: Cellulose synthase (InterPro:IPR005150); BEST Arabidopsis thaliana protein match is: cellulose synthase-like D3 (TAIR:AT3G03050.1); Has 3503 Blast hits to 2866 proteins in 674 species: Archae - 22; Bacteria - 1611; Metazoa - 5; Fungi - 10; Plants - 1761; Viruses - 2; Other Eukaryotes - 92 (source: NCBI BLink).
layer2	AT4G28500	SND2	AT4G32410	RSW1	6	18	myb domain protein 46	Member of the R2R3 factor gene family.	myb domain protein 46 (MYB46); CONTAINS InterPro DOMAIN/s: SANT, DNA-binding (InterPro:IPR001005), Homeodomain-like (InterPro:IPR009057), Myb, DNA-binding (InterPro:IPR014778), HTH transcriptional regulator, Myb-type, DNA-binding (InterPro:IPR017930), Homeodomain-related (InterPro:IPR012287), Myb transcription factor (InterPro:IPR015495); BEST Arabidopsis thaliana protein match is: myb domain pro…	RSW1	cellulose synthase 1	Encodes a cellulose synthase isomer. CESA1 mutants have cellulose defect in the primary cell wall. Multiple lines of evidence suggest that CESA1, along with CESA3 and CESA6 are present in the same plasma membrane complex for cellulose biosynthesis. lasma membrane complex for cellulose biosynthesis. As inferred from the null role of secondary wall-type CesAs, included in a set of five primary wall…	cellulose synthase 1 (CESA1); FUNCTIONS IN: cellulose synthase activity, transferase activity, transferring glycosyl groups; INVOLVED IN: primary cell wall biogenesis, cellulose biosynthetic process, plant-type cell wall biogenesis, hyperosmotic salinity response; LOCATED IN: Golgi apparatus, plasma membrane; EXPRESSED IN: 26 plant structures; EXPRESSED DURING: 16 growth stages; CONTAINS InterPro…
layer2	AT1G32770	SND1	AT4G34050	CCoAOMT1	19	21	NAC domain containing protein 12	Encodes SND1, a NAC Domain transcription factor involved in secondary wall biosynthesis in fibers. Expressed specifically in interfascicular fibers and xylary fibers in stems. Expressed in the procambium of stem inflorescences and root. May act as a negative regulator of secondary wall thickening in xylary fibers. Acts redundantly with NST1 to control development of secondary walls in siliques.	NAC domain containing protein 12 (NAC012); CONTAINS InterPro DOMAIN/s: No apical meristem (NAM) protein (InterPro:IPR003441); BEST Arabidopsis thaliana protein match is: NAC (No Apical Meristem) domain transcriptional regulator superfamily protein (TAIR:AT2G46770.1); Has 2894 Blast hits to 2888 proteins in 75 species: Archae - 0; Bacteria - 0; Metazoa - 0; Fungi - 0; Plants - 2894; Viruses - 0; O…	CCoAOMT1	S-adenosyl-L-methionine-dependent methyltransferases superfamily protein	---	caffeoyl coenzyme A O-methyltransferase 1 (CCoAOMT1); FUNCTIONS IN: caffeoyl-CoA O-methyltransferase activity; INVOLVED IN: coumarin biosynthetic process, response to cadmium ion; LOCATED IN: cytosol; EXPRESSED IN: 24 plant structures; EXPRESSED DURING: 14 growth stages; CONTAINS InterPro DOMAIN/s: O-methyltransferase, family 3 (InterPro:IPR002935); BEST Arabidopsis thaliana protein match is: S-a…
layer2	AT1G32770	SND1	AT5G60020	LAC17	19	21	NAC domain containing protein 12	Encodes SND1, a NAC Domain transcription factor involved in secondary wall biosynthesis in fibers. Expressed specifically in interfascicular fibers and xylary fibers in stems. Expressed in the procambium of stem inflorescences and root. May act as a negative regulator of secondary wall thickening in xylary fibers. Acts redundantly with NST1 to control development of secondary walls in siliques.	NAC domain containing protein 12 (NAC012); CONTAINS InterPro DOMAIN/s: No apical meristem (NAM) protein (InterPro:IPR003441); BEST Arabidopsis thaliana protein match is: NAC (No Apical Meristem) domain transcriptional regulator superfamily protein (TAIR:AT2G46770.1); Has 2894 Blast hits to 2888 proteins in 75 species: Archae - 0; Bacteria - 0; Metazoa - 0; Fungi - 0; Plants - 2894; Viruses - 0; O…	LAC17	laccase 17	putative laccase, a member of laccase family of genes (17 members in Arabidopsis).	laccase 17 (LAC17); FUNCTIONS IN: laccase activity; INVOLVED IN: oxidation reduction, lignin catabolic process; LOCATED IN: endomembrane system, apoplast; EXPRESSED IN: 14 plant structures; EXPRESSED DURING: LP.04 four leaves visible, 4 anthesis, C globular stage, petal differentiation and expansion stage, LP.12 twelve leaves visible; CONTAINS InterPro DOMAIN/s: Multicopper oxidase, type 3 (Inter…
layer2	AT1G32770	SND1	AT5G54160	OMT1	19	21	NAC domain containing protein 12	Encodes SND1, a NAC Domain transcription factor involved in secondary wall biosynthesis in fibers. Expressed specifically in interfascicular fibers and xylary fibers in stems. Expressed in the procambium of stem inflorescences and root. May act as a negative regulator of secondary wall thickening in xylary fibers. Acts redundantly with NST1 to control development of secondary walls in siliques.	NAC domain containing protein 12 (NAC012); CONTAINS InterPro DOMAIN/s: No apical meristem (NAM) protein (InterPro:IPR003441); BEST Arabidopsis thaliana protein match is: NAC (No Apical Meristem) domain transcriptional regulator superfamily protein (TAIR:AT2G46770.1); Has 2894 Blast hits to 2888 proteins in 75 species: Archae - 0; Bacteria - 0; Metazoa - 0; Fungi - 0; Plants - 2894; Viruses - 0; O…	OMT1	O-methyltransferase 1	A caffeic acid/5-hydroxyferulic acid O-methyltransferase. Interacts with 14-4-3 proteins in yeast 2 hybrid assay. AtOMT1 (At5g54160) encodes a flavonol 3_-O-methyltransferase that is highly active towards quercetin and myricetin. The substrate specificity identifies the enzyme as flavonol 3_-methyltransferase which replaces the former annotation of the gene to encode a caffeic acid/5-hydroxyferul…	O-methyltransferase 1 (OMT1); FUNCTIONS IN: myricetin 3'-O-methyltransferase activity, quercetin 3-O-methyltransferase activity, caffeate O-methyltransferase activity; INVOLVED IN: lignin biosynthetic process, flavonol biosynthetic process; LOCATED IN: cytosol, nucleus, plasma membrane, cytoplasm; EXPRESSED IN: 23 plant structures; EXPRESSED DURING: 14 growth stages; CONTAINS InterPro DOMAIN/s: W…
layer2	AT1G32770	SND1	AT2G30490	REF3	19	21	NAC domain containing protein 12	Encodes SND1, a NAC Domain transcription factor involved in secondary wall biosynthesis in fibers. Expressed specifically in interfascicular fibers and xylary fibers in stems. Expressed in the procambium of stem inflorescences and root. May act as a negative regulator of secondary wall thickening in xylary fibers. Acts redundantly with NST1 to control development of secondary walls in siliques.	NAC domain containing protein 12 (NAC012); CONTAINS InterPro DOMAIN/s: No apical meristem (NAM) protein (InterPro:IPR003441); BEST Arabidopsis thaliana protein match is: NAC (No Apical Meristem) domain transcriptional regulator superfamily protein (TAIR:AT2G46770.1); Has 2894 Blast hits to 2888 proteins in 75 species: Archae - 0; Bacteria - 0; Metazoa - 0; Fungi - 0; Plants - 2894; Viruses - 0; O…	REF3	cinnamate-4-hydroxylase	Encodes a cinnamate-4-hydroxylase. Mutations in this gene impact phenylpropanoid metabolism, growth and development.	cinnamate-4-hydroxylase (C4H); FUNCTIONS IN: trans-cinnamate 4-monooxygenase activity; INVOLVED IN: in 9 processes; LOCATED IN: endoplasmic reticulum, plasma membrane, membrane, plant-type cell wall; EXPRESSED IN: 25 plant structures; EXPRESSED DURING: 14 growth stages; CONTAINS InterPro DOMAIN/s: Cytochrome P450 (InterPro:IPR001128), Cytochrome P450, E-class, group I (InterPro:IPR002401), Cytoch…
layer2	AT1G32770	SND1	AT5G48930	HCT	18	21	NAC domain containing protein 12	Encodes SND1, a NAC Domain transcription factor involved in secondary wall biosynthesis in fibers. Expressed specifically in interfascicular fibers and xylary fibers in stems. Expressed in the procambium of stem inflorescences and root. May act as a negative regulator of secondary wall thickening in xylary fibers. Acts redundantly with NST1 to control development of secondary walls in siliques.	NAC domain containing protein 12 (NAC012); CONTAINS InterPro DOMAIN/s: No apical meristem (NAM) protein (InterPro:IPR003441); BEST Arabidopsis thaliana protein match is: NAC (No Apical Meristem) domain transcriptional regulator superfamily protein (TAIR:AT2G46770.1); Has 2894 Blast hits to 2888 proteins in 75 species: Archae - 0; Bacteria - 0; Metazoa - 0; Fungi - 0; Plants - 2894; Viruses - 0; O…	HCT	hydroxycinnamoyl-CoA shikimate/quinate hydroxycinnamoyl transferase	At5g48930 has been shown to encode for the hydroxycinnamoyl-Coenzyme A shikimate/quinate hydroxycinnamoyltransferase (HCT) both synthesizing and catabolizing the hydroxycinnamoylesters (coumaroyl/caffeoyl shikimate and quinate) involved in the phenylpropanoid pathway. Influence on the accumulation of flavonoids which in turn inhibit auxin transport and reduce plant growth.	hydroxycinnamoyl-CoA shikimate/quinate hydroxycinnamoyl transferase (HCT); CONTAINS InterPro DOMAIN/s: Transferase (InterPro:IPR003480); BEST Arabidopsis thaliana protein match is: HXXXD-type acyl-transferase family protein (TAIR:AT5G57840.1); Has 1807 Blast hits to 1807 proteins in 277 species: Archae - 0; Bacteria - 0; Metazoa - 736; Fungi - 347; Plants - 385; Viruses - 0; Other Eukaryotes - 33…
layer2	AT1G32770	SND1	AT1G15950	IRX4	18	21	NAC domain containing protein 12	Encodes SND1, a NAC Domain transcription factor involved in secondary wall biosynthesis in fibers. Expressed specifically in interfascicular fibers and xylary fibers in stems. Expressed in the procambium of stem inflorescences and root. May act as a negative regulator of secondary wall thickening in xylary fibers. Acts redundantly with NST1 to control development of secondary walls in siliques.	NAC domain containing protein 12 (NAC012); CONTAINS InterPro DOMAIN/s: No apical meristem (NAM) protein (InterPro:IPR003441); BEST Arabidopsis thaliana protein match is: NAC (No Apical Meristem) domain transcriptional regulator superfamily protein (TAIR:AT2G46770.1); Has 2894 Blast hits to 2888 proteins in 75 species: Archae - 0; Bacteria - 0; Metazoa - 0; Fungi - 0; Plants - 2894; Viruses - 0; O…	IRX4	cinnamoyl coa reductase 1	Encodes a cinnamoyl CoA reductase. Involved in lignin biosynthesis.	cinnamoyl coa reductase 1 (CCR1); CONTAINS InterPro DOMAIN/s: NAD-dependent epimerase/dehydratase (InterPro:IPR001509), NAD(P)-binding domain (InterPro:IPR016040); BEST Arabidopsis thaliana protein match is: cinnamoyl coa reductase (TAIR:AT1G80820.1); Has 12077 Blast hits to 12065 proteins in 1900 species: Archae - 220; Bacteria - 5385; Metazoa - 413; Fungi - 986; Plants - 2545; Viruses - 54; Oth…
layer2	AT1G32770	SND1	AT4G18780	LEW2	18	21	NAC domain containing protein 12	Encodes SND1, a NAC Domain transcription factor involved in secondary wall biosynthesis in fibers. Expressed specifically in interfascicular fibers and xylary fibers in stems. Expressed in the procambium of stem inflorescences and root. May act as a negative regulator of secondary wall thickening in xylary fibers. Acts redundantly with NST1 to control development of secondary walls in siliques.	NAC domain containing protein 12 (NAC012); CONTAINS InterPro DOMAIN/s: No apical meristem (NAM) protein (InterPro:IPR003441); BEST Arabidopsis thaliana protein match is: NAC (No Apical Meristem) domain transcriptional regulator superfamily protein (TAIR:AT2G46770.1); Has 2894 Blast hits to 2888 proteins in 75 species: Archae - 0; Bacteria - 0; Metazoa - 0; Fungi - 0; Plants - 2894; Viruses - 0; O…	LEW2	cellulose synthase family protein	Encodes a member of the cellulose synthase family involved in secondary cell wall biosynthesis. Mutants have abnormal xylem formation, reduced cellulose content, and enhanced drought and osmotic stress tolerance. Mediates resistance towards bacterial pathogens via ABA. Confers resistance towards bacterial and fungal pathogens, independent of salicylic acid, ethylene and jasmonate signaling.	IRREGULAR XYLEM 1 (IRX1); FUNCTIONS IN: cellulose synthase activity, transferase activity, transferring glycosyl groups; INVOLVED IN: in 7 processes; LOCATED IN: cell wall, plasma membrane; EXPRESSED IN: 21 plant structures; EXPRESSED DURING: 9 growth stages; CONTAINS InterPro DOMAIN/s: Cellulose synthase (InterPro:IPR005150); BEST Arabidopsis thaliana protein match is: cellulose synthase A4 (TAI…
layer2	AT1G32770	SND1	AT5G44030	NWS2	18	21	NAC domain containing protein 12	Encodes SND1, a NAC Domain transcription factor involved in secondary wall biosynthesis in fibers. Expressed specifically in interfascicular fibers and xylary fibers in stems. Expressed in the procambium of stem inflorescences and root. May act as a negative regulator of secondary wall thickening in xylary fibers. Acts redundantly with NST1 to control development of secondary walls in siliques.	NAC domain containing protein 12 (NAC012); CONTAINS InterPro DOMAIN/s: No apical meristem (NAM) protein (InterPro:IPR003441); BEST Arabidopsis thaliana protein match is: NAC (No Apical Meristem) domain transcriptional regulator superfamily protein (TAIR:AT2G46770.1); Has 2894 Blast hits to 2888 proteins in 75 species: Archae - 0; Bacteria - 0; Metazoa - 0; Fungi - 0; Plants - 2894; Viruses - 0; O…	NWS2	cellulose synthase A4	Encodes a cellulose synthase involved in secondary cell wall biosynthesis. Confers resistance towards bacterial and fungal pathogens, independent of salicylic acid, ethylene and jasmonate signaling.	cellulose synthase A4 (CESA4); FUNCTIONS IN: cellulose synthase activity, transferase activity, transferring glycosyl groups; INVOLVED IN: cellulose biosynthetic process, plant-type cell wall biogenesis, defense response to bacterium, defense response to fungus, secondary cell wall biogenesis; LOCATED IN: membrane; EXPRESSED IN: 24 plant structures; EXPRESSED DURING: 11 growth stages; CONTAINS In…
layer2	AT1G32770	SND1	AT2G37040	PAL1	18	21	NAC domain containing protein 12	Encodes SND1, a NAC Domain transcription factor involved in secondary wall biosynthesis in fibers. Expressed specifically in interfascicular fibers and xylary fibers in stems. Expressed in the procambium of stem inflorescences and root. May act as a negative regulator of secondary wall thickening in xylary fibers. Acts redundantly with NST1 to control development of secondary walls in siliques.	NAC domain containing protein 12 (NAC012); CONTAINS InterPro DOMAIN/s: No apical meristem (NAM) protein (InterPro:IPR003441); BEST Arabidopsis thaliana protein match is: NAC (No Apical Meristem) domain transcriptional regulator superfamily protein (TAIR:AT2G46770.1); Has 2894 Blast hits to 2888 proteins in 75 species: Archae - 0; Bacteria - 0; Metazoa - 0; Fungi - 0; Plants - 2894; Viruses - 0; O…	PAL1	PHE ammonia lyase 1	Encodes PAL1, a phenylalanine ammonia-lyase. Arabidopsis has four PALs: AT2G37040 (PAL1), AT3G53260 (PAL2), AT5G04230 (PAL3) and AT3G10340 (PAL4).	PHE ammonia lyase 1 (PAL1); FUNCTIONS IN: phenylalanine ammonia-lyase activity; INVOLVED IN: in 10 processes; LOCATED IN: cytoplasm; EXPRESSED IN: 22 plant structures; EXPRESSED DURING: 13 growth stages; CONTAINS InterPro DOMAIN/s: Phenylalanine/histidine ammonia-lyase (InterPro:IPR001106), Phenylalanine/histidine ammonia-lyases, active site (InterPro:IPR022313), L-Aspartase-like (InterPro:IPR008…
layer2	AT1G32770	SND1	AT5G17420	MUR10	17	21	NAC domain containing protein 12	Encodes SND1, a NAC Domain transcription factor involved in secondary wall biosynthesis in fibers. Expressed specifically in interfascicular fibers and xylary fibers in stems. Expressed in the procambium of stem inflorescences and root. May act as a negative regulator of secondary wall thickening in xylary fibers. Acts redundantly with NST1 to control development of secondary walls in siliques.	NAC domain containing protein 12 (NAC012); CONTAINS InterPro DOMAIN/s: No apical meristem (NAM) protein (InterPro:IPR003441); BEST Arabidopsis thaliana protein match is: NAC (No Apical Meristem) domain transcriptional regulator superfamily protein (TAIR:AT2G46770.1); Has 2894 Blast hits to 2888 proteins in 75 species: Archae - 0; Bacteria - 0; Metazoa - 0; Fungi - 0; Plants - 2894; Viruses - 0; O…	MUR10	Cellulose synthase family protein	Encodes a xylem-specific cellulose synthase that is phosphorylated on one or more serine residues (on either S185 or one of S180 or S181).	IRREGULAR XYLEM 3 (IRX3); FUNCTIONS IN: cellulose synthase activity; INVOLVED IN: cellulose biosynthetic process, plant-type cell wall biogenesis, secondary cell wall biogenesis, rhamnogalacturonan I side chain metabolic process; LOCATED IN: plasma membrane, chloroplast; EXPRESSED IN: 27 plant structures; EXPRESSED DURING: 14 growth stages; CONTAINS InterPro DOMAIN/s: Cellulose synthase (InterPro…
layer2	AT1G32770	SND1	AT2G40890	CYP98A3	16	21	NAC domain containing protein 12	Encodes SND1, a NAC Domain transcription factor involved in secondary wall biosynthesis in fibers. Expressed specifically in interfascicular fibers and xylary fibers in stems. Expressed in the procambium of stem inflorescences and root. May act as a negative regulator of secondary wall thickening in xylary fibers. Acts redundantly with NST1 to control development of secondary walls in siliques.	NAC domain containing protein 12 (NAC012); CONTAINS InterPro DOMAIN/s: No apical meristem (NAM) protein (InterPro:IPR003441); BEST Arabidopsis thaliana protein match is: NAC (No Apical Meristem) domain transcriptional regulator superfamily protein (TAIR:AT2G46770.1); Has 2894 Blast hits to 2888 proteins in 75 species: Archae - 0; Bacteria - 0; Metazoa - 0; Fungi - 0; Plants - 2894; Viruses - 0; O…	CYP98A3	cytochrome P450, family 98, subfamily A, polypeptide 3	encodes coumarate 3-hydroxylase (C3H), a P450-dependent monooxygenase. Involved in lignin biosynthesis and flavonoid biosynthesis. Also affects the biosynthesis of coumarins such as scopoletin and scopolin as a branching-out-pathway from the phenylpropanoid acid level.	cytochrome P450, family 98, subfamily A, polypeptide 3 (CYP98A3); FUNCTIONS IN: monooxygenase activity, p-coumarate 3-hydroxylase activity; INVOLVED IN: coumarin biosynthetic process, lignin biosynthetic process, phenylpropanoid biosynthetic process, flavonoid biosynthetic process; LOCATED IN: mitochondrion, endoplasmic reticulum, plasma membrane, microsome; EXPRESSED IN: 25 plant structures; EXP…
layer2	AT1G32770	SND1	AT4G36220	FAH1	16	21	NAC domain containing protein 12	Encodes SND1, a NAC Domain transcription factor involved in secondary wall biosynthesis in fibers. Expressed specifically in interfascicular fibers and xylary fibers in stems. Expressed in the procambium of stem inflorescences and root. May act as a negative regulator of secondary wall thickening in xylary fibers. Acts redundantly with NST1 to control development of secondary walls in siliques.	NAC domain containing protein 12 (NAC012); CONTAINS InterPro DOMAIN/s: No apical meristem (NAM) protein (InterPro:IPR003441); BEST Arabidopsis thaliana protein match is: NAC (No Apical Meristem) domain transcriptional regulator superfamily protein (TAIR:AT2G46770.1); Has 2894 Blast hits to 2888 proteins in 75 species: Archae - 0; Bacteria - 0; Metazoa - 0; Fungi - 0; Plants - 2894; Viruses - 0; O…	FAH1	ferulic acid 5-hydroxylase 1	encodes ferulate 5-hydroxylase (F5H). Involved in lignin biosynthesis.	ferulic acid 5-hydroxylase 1 (FAH1); FUNCTIONS IN: ferulate 5-hydroxylase activity, monooxygenase activity; INVOLVED IN: lignin biosynthetic process, response to UV-B, phenylpropanoid biosynthetic process; LOCATED IN: endoplasmic reticulum; EXPRESSED IN: 20 plant structures; EXPRESSED DURING: 12 growth stages; CONTAINS InterPro DOMAIN/s: Cytochrome P450 (InterPro:IPR001128), Cytochrome P450, E-cl…
layer2	AT1G32770	SND1	AT2G38080	LAC4	16	21	NAC domain containing protein 12	Encodes SND1, a NAC Domain transcription factor involved in secondary wall biosynthesis in fibers. Expressed specifically in interfascicular fibers and xylary fibers in stems. Expressed in the procambium of stem inflorescences and root. May act as a negative regulator of secondary wall thickening in xylary fibers. Acts redundantly with NST1 to control development of secondary walls in siliques.	NAC domain containing protein 12 (NAC012); CONTAINS InterPro DOMAIN/s: No apical meristem (NAM) protein (InterPro:IPR003441); BEST Arabidopsis thaliana protein match is: NAC (No Apical Meristem) domain transcriptional regulator superfamily protein (TAIR:AT2G46770.1); Has 2894 Blast hits to 2888 proteins in 75 species: Archae - 0; Bacteria - 0; Metazoa - 0; Fungi - 0; Plants - 2894; Viruses - 0; O…	LMCO4	Laccase/Diphenol oxidase family protein	Encodes a protein with similarity to putative laccase, a member of laccase family (17 members in Arabidopsis). Might be involved in cell wall biosynthesis. Mutants have a mild irregular xylem phenotype.	IRREGULAR XYLEM 12 (IRX12); FUNCTIONS IN: laccase activity; INVOLVED IN: secondary cell wall biogenesis; LOCATED IN: endomembrane system, apoplast; EXPRESSED IN: 24 plant structures; EXPRESSED DURING: 13 growth stages; CONTAINS InterPro DOMAIN/s: Multicopper oxidase, type 3 (InterPro:IPR011707), Laccase (InterPro:IPR017761), Multicopper oxidase, type 2 (InterPro:IPR011706), Cupredoxin (InterPro:I…
layer2	AT1G32770	SND1	AT5G66690	UGT72E2	16	21	NAC domain containing protein 12	Encodes SND1, a NAC Domain transcription factor involved in secondary wall biosynthesis in fibers. Expressed specifically in interfascicular fibers and xylary fibers in stems. Expressed in the procambium of stem inflorescences and root. May act as a negative regulator of secondary wall thickening in xylary fibers. Acts redundantly with NST1 to control development of secondary walls in siliques.	NAC domain containing protein 12 (NAC012); CONTAINS InterPro DOMAIN/s: No apical meristem (NAM) protein (InterPro:IPR003441); BEST Arabidopsis thaliana protein match is: NAC (No Apical Meristem) domain transcriptional regulator superfamily protein (TAIR:AT2G46770.1); Has 2894 Blast hits to 2888 proteins in 75 species: Archae - 0; Bacteria - 0; Metazoa - 0; Fungi - 0; Plants - 2894; Viruses - 0; O…	UGT72E2	UDP-Glycosyltransferase superfamily protein	UGT72E2 is an UDPG:coniferyl alcohol glucosyltransferase which glucosylates sinapyl- and coniferyl aldehydes as well as sinapyl- and coniferyl alcohol. The enzyme is thought to be involved in lignin metabolism. A knockdown mutant line (72E2KD) was obtained using RNAi silencing. A twofold reduction in coniferyl alcohol 4-<i>O</i>-glucoside and sinapyl alcohol 4-<i>O</i>-glucoside was detected in t…	UGT72E2; CONTAINS InterPro DOMAIN/s: UDP-glucuronosyl/UDP-glucosyltransferase (InterPro:IPR002213); BEST Arabidopsis thaliana protein match is: UDP-Glycosyltransferase superfamily protein (TAIR:AT5G26310.1); Has 1807 Blast hits to 1807 proteins in 277 species: Archae - 0; Bacteria - 0; Metazoa - 736; Fungi - 347; Plants - 385; Viruses - 0; Other Eukaryotes - 339 (source: NCBI BLink).
layer2	AT1G32770	SND1	AT4G37970	CAD6	15	21	NAC domain containing protein 12	Encodes SND1, a NAC Domain transcription factor involved in secondary wall biosynthesis in fibers. Expressed specifically in interfascicular fibers and xylary fibers in stems. Expressed in the procambium of stem inflorescences and root. May act as a negative regulator of secondary wall thickening in xylary fibers. Acts redundantly with NST1 to control development of secondary walls in siliques.	NAC domain containing protein 12 (NAC012); CONTAINS InterPro DOMAIN/s: No apical meristem (NAM) protein (InterPro:IPR003441); BEST Arabidopsis thaliana protein match is: NAC (No Apical Meristem) domain transcriptional regulator superfamily protein (TAIR:AT2G46770.1); Has 2894 Blast hits to 2888 proteins in 75 species: Archae - 0; Bacteria - 0; Metazoa - 0; Fungi - 0; Plants - 2894; Viruses - 0; O…	CAD6	cinnamyl alcohol dehydrogenase 6	---	cinnamyl alcohol dehydrogenase 6 (CAD6); FUNCTIONS IN: oxidoreductase activity, zinc ion binding; INVOLVED IN: oxidation reduction; LOCATED IN: cellular_component unknown; EXPRESSED IN: 9 plant structures; EXPRESSED DURING: petal differentiation and expansion stage; CONTAINS InterPro DOMAIN/s: GroES-like (InterPro:IPR011032), Alcohol dehydrogenase GroES-like (InterPro:IPR013154), Alcohol dehydrog…
layer2	AT1G32770	SND1	AT3G53260	PAL2	15	21	NAC domain containing protein 12	Encodes SND1, a NAC Domain transcription factor involved in secondary wall biosynthesis in fibers. Expressed specifically in interfascicular fibers and xylary fibers in stems. Expressed in the procambium of stem inflorescences and root. May act as a negative regulator of secondary wall thickening in xylary fibers. Acts redundantly with NST1 to control development of secondary walls in siliques.	NAC domain containing protein 12 (NAC012); CONTAINS InterPro DOMAIN/s: No apical meristem (NAM) protein (InterPro:IPR003441); BEST Arabidopsis thaliana protein match is: NAC (No Apical Meristem) domain transcriptional regulator superfamily protein (TAIR:AT2G46770.1); Has 2894 Blast hits to 2888 proteins in 75 species: Archae - 0; Bacteria - 0; Metazoa - 0; Fungi - 0; Plants - 2894; Viruses - 0; O…	PAL2	phenylalanine ammonia-lyase 2	Encodes phenylalanine lyase. Arabidopsis has four PALs: AT2G37040 (PAL1), AT3G53260 (PAL2), AT5G04230 (PAL3) and AT3G10340 (PAL4).	phenylalanine ammonia-lyase 2 (PAL2); FUNCTIONS IN: phenylalanine ammonia-lyase activity; INVOLVED IN: response to oxidative stress, response to karrikin, phenylpropanoid biosynthetic process, response to wounding, defense response; LOCATED IN: cytoplasm; EXPRESSED IN: 22 plant structures; EXPRESSED DURING: 14 growth stages; CONTAINS InterPro DOMAIN/s: Phenylalanine/histidine ammonia-lyase (Inter…
layer2	AT1G32770	SND1	AT1G67980	CCOAMT	13	21	NAC domain containing protein 12	Encodes SND1, a NAC Domain transcription factor involved in secondary wall biosynthesis in fibers. Expressed specifically in interfascicular fibers and xylary fibers in stems. Expressed in the procambium of stem inflorescences and root. May act as a negative regulator of secondary wall thickening in xylary fibers. Acts redundantly with NST1 to control development of secondary walls in siliques.	NAC domain containing protein 12 (NAC012); CONTAINS InterPro DOMAIN/s: No apical meristem (NAM) protein (InterPro:IPR003441); BEST Arabidopsis thaliana protein match is: NAC (No Apical Meristem) domain transcriptional regulator superfamily protein (TAIR:AT2G46770.1); Has 2894 Blast hits to 2888 proteins in 75 species: Archae - 0; Bacteria - 0; Metazoa - 0; Fungi - 0; Plants - 2894; Viruses - 0; O…	CCOAMT	caffeoyl-CoA 3-O-methyltransferase	Encodes S-adenosyl-L-methionine: transcaffeoyl Coenzyme A 3-O-methyltransferase.	caffeoyl-CoA 3-O-methyltransferase (CCOAMT); CONTAINS InterPro DOMAIN/s: O-methyltransferase, family 3 (InterPro:IPR002935); BEST Arabidopsis thaliana protein match is: S-adenosyl-L-methionine-dependent methyltransferases superfamily protein (TAIR:AT1G67990.1); Has 30201 Blast hits to 17322 proteins in 780 species: Archae - 12; Bacteria - 1396; Metazoa - 17338; Fungi - 3422; Plants - 5037; Viruse…
layer2	AT1G32770	SND1	AT4G38190	CSLD4	13	21	NAC domain containing protein 12	Encodes SND1, a NAC Domain transcription factor involved in secondary wall biosynthesis in fibers. Expressed specifically in interfascicular fibers and xylary fibers in stems. Expressed in the procambium of stem inflorescences and root. May act as a negative regulator of secondary wall thickening in xylary fibers. Acts redundantly with NST1 to control development of secondary walls in siliques.	NAC domain containing protein 12 (NAC012); CONTAINS InterPro DOMAIN/s: No apical meristem (NAM) protein (InterPro:IPR003441); BEST Arabidopsis thaliana protein match is: NAC (No Apical Meristem) domain transcriptional regulator superfamily protein (TAIR:AT2G46770.1); Has 2894 Blast hits to 2888 proteins in 75 species: Archae - 0; Bacteria - 0; Metazoa - 0; Fungi - 0; Plants - 2894; Viruses - 0; O…	CSLD4	cellulose synthase like D4	encodes a gene similar to cellulose synthase	cellulose synthase like D4 (CSLD4); CONTAINS InterPro DOMAIN/s: Cellulose synthase (InterPro:IPR005150); BEST Arabidopsis thaliana protein match is: cellulose synthase-like D3 (TAIR:AT3G03050.1); Has 3503 Blast hits to 2866 proteins in 674 species: Archae - 22; Bacteria - 1611; Metazoa - 5; Fungi - 10; Plants - 1761; Viruses - 2; Other Eukaryotes - 92 (source: NCBI BLink).
layer2	AT1G32770	SND1	AT5G64740	PRC1	8	21	NAC domain containing protein 12	Encodes SND1, a NAC Domain transcription factor involved in secondary wall biosynthesis in fibers. Expressed specifically in interfascicular fibers and xylary fibers in stems. Expressed in the procambium of stem inflorescences and root. May act as a negative regulator of secondary wall thickening in xylary fibers. Acts redundantly with NST1 to control development of secondary walls in siliques.	NAC domain containing protein 12 (NAC012); CONTAINS InterPro DOMAIN/s: No apical meristem (NAM) protein (InterPro:IPR003441); BEST Arabidopsis thaliana protein match is: NAC (No Apical Meristem) domain transcriptional regulator superfamily protein (TAIR:AT2G46770.1); Has 2894 Blast hits to 2888 proteins in 75 species: Archae - 0; Bacteria - 0; Metazoa - 0; Fungi - 0; Plants - 2894; Viruses - 0; O…	PRC1	cellulose synthase 6	Encodes a cellulose synthase isomer. CESA6 mutants have cellulose defect in the primary cell wall. Multiple lines of evidence suggest that CESA6, along with CESA1 and CESA3 are present in the same plasma membrane complex for cellulose biosynthesis. CESA2 and CESA5 are related to CESA6, having partially redundant roles. As inferred from the null role of secondary wall-type CesAs, included in a set…	cellulose synthase 6 (CESA6); FUNCTIONS IN: cellulose synthase activity, transferase activity, transferring glycosyl groups; INVOLVED IN: in 6 processes; LOCATED IN: cortical microtubule, transverse to long axis, Golgi apparatus, cellulose synthase complex, plasma membrane, membrane; EXPRESSED IN: 25 plant structures; EXPRESSED DURING: 15 growth stages; CONTAINS InterPro DOMAIN/s: Cellulose synth…
layer2	AT1G32770	SND1	AT3G21240	AT4CL2	7	21	NAC domain containing protein 12	Encodes SND1, a NAC Domain transcription factor involved in secondary wall biosynthesis in fibers. Expressed specifically in interfascicular fibers and xylary fibers in stems. Expressed in the procambium of stem inflorescences and root. May act as a negative regulator of secondary wall thickening in xylary fibers. Acts redundantly with NST1 to control development of secondary walls in siliques.	NAC domain containing protein 12 (NAC012); CONTAINS InterPro DOMAIN/s: No apical meristem (NAM) protein (InterPro:IPR003441); BEST Arabidopsis thaliana protein match is: NAC (No Apical Meristem) domain transcriptional regulator superfamily protein (TAIR:AT2G46770.1); Has 2894 Blast hits to 2888 proteins in 75 species: Archae - 0; Bacteria - 0; Metazoa - 0; Fungi - 0; Plants - 2894; Viruses - 0; O…	AT4CL2	4-coumarate:CoA ligase 2	encodes an isoform of 4-coumarate:CoA ligase (4CL), which is involved in the last step of the general phenylpropanoid pathway. The catalytic efficiency was in the following (descending) order: p-coumaric acid, caffeic acid, ferulic acid, 5-OH-ferulic acid and cinnamic acid. At4CL2 was unable to use sinapic acid as substrate.	4-coumarate:CoA ligase 2 (4CL2); CONTAINS InterPro DOMAIN/s: AMP-binding, conserved site (InterPro:IPR020845), AMP-dependent synthetase/ligase (InterPro:IPR000873); BEST Arabidopsis thaliana protein match is: 4-coumarate:CoA ligase 1 (TAIR:AT1G51680.1); Has 86092 Blast hits to 78635 proteins in 3758 species: Archae - 1209; Bacteria - 54193; Metazoa - 3597; Fungi - 4717; Plants - 2816; Viruses - 1…
layer2	AT1G32770	SND1	AT5G48100	TT10	5	21	NAC domain containing protein 12	Encodes SND1, a NAC Domain transcription factor involved in secondary wall biosynthesis in fibers. Expressed specifically in interfascicular fibers and xylary fibers in stems. Expressed in the procambium of stem inflorescences and root. May act as a negative regulator of secondary wall thickening in xylary fibers. Acts redundantly with NST1 to control development of secondary walls in siliques.	NAC domain containing protein 12 (NAC012); CONTAINS InterPro DOMAIN/s: No apical meristem (NAM) protein (InterPro:IPR003441); BEST Arabidopsis thaliana protein match is: NAC (No Apical Meristem) domain transcriptional regulator superfamily protein (TAIR:AT2G46770.1); Has 2894 Blast hits to 2888 proteins in 75 species: Archae - 0; Bacteria - 0; Metazoa - 0; Fungi - 0; Plants - 2894; Viruses - 0; O…	TT10	Laccase/Diphenol oxidase family protein	Encodes a protein that is similar to laccase-like polyphenol oxidases. Involved in lignin and flavonoids biosynthesis. It has four conserved copper binding domains. Expressed in developing testa, where it colocalizes with the flavonoid end products proanthocyanidins and flavonols. Mutant plants exhibited a delay in developmentally determined browning of the testa, characterized by the pale brown …	TRANSPARENT TESTA 10 (TT10); FUNCTIONS IN: copper ion binding, laccase activity; INVOLVED IN: lignin biosynthetic process, response to copper ion, flavonoid biosynthetic process; LOCATED IN: endomembrane system, apoplast; EXPRESSED IN: 8 plant structures; EXPRESSED DURING: L mature pollen stage, M germinated pollen stage, 4 anthesis, seedling growth, seed development stages; CONTAINS InterPro DOM…
layer2	AT3G61910	NST2	AT4G34050	CCoAOMT1	16	19	NAC domain protein 66	NAC transcription factor NST2. NST1 and NST2 are redundant in regulating secondary wall thickening in anther walls. NST2 promoter was particularly strong in anther tissue.	NAC domain protein 66 (NAC066); FUNCTIONS IN: transcription activator activity, sequence-specific DNA binding transcription factor activity; INVOLVED IN: multicellular organismal development, anther dehiscence, secondary cell wall biogenesis; LOCATED IN: membrane; EXPRESSED IN: 7 plant structures; EXPRESSED DURING: 4 anthesis, petal differentiation and expansion stage; CONTAINS InterPro DOMAIN/s:…	CCoAOMT1	S-adenosyl-L-methionine-dependent methyltransferases superfamily protein	---	caffeoyl coenzyme A O-methyltransferase 1 (CCoAOMT1); FUNCTIONS IN: caffeoyl-CoA O-methyltransferase activity; INVOLVED IN: coumarin biosynthetic process, response to cadmium ion; LOCATED IN: cytosol; EXPRESSED IN: 24 plant structures; EXPRESSED DURING: 14 growth stages; CONTAINS InterPro DOMAIN/s: O-methyltransferase, family 3 (InterPro:IPR002935); BEST Arabidopsis thaliana protein match is: S-a…
layer2	AT3G61910	NST2	AT5G60020	LAC17	18	19	NAC domain protein 66	NAC transcription factor NST2. NST1 and NST2 are redundant in regulating secondary wall thickening in anther walls. NST2 promoter was particularly strong in anther tissue.	NAC domain protein 66 (NAC066); FUNCTIONS IN: transcription activator activity, sequence-specific DNA binding transcription factor activity; INVOLVED IN: multicellular organismal development, anther dehiscence, secondary cell wall biogenesis; LOCATED IN: membrane; EXPRESSED IN: 7 plant structures; EXPRESSED DURING: 4 anthesis, petal differentiation and expansion stage; CONTAINS InterPro DOMAIN/s:…	LAC17	laccase 17	putative laccase, a member of laccase family of genes (17 members in Arabidopsis).	laccase 17 (LAC17); FUNCTIONS IN: laccase activity; INVOLVED IN: oxidation reduction, lignin catabolic process; LOCATED IN: endomembrane system, apoplast; EXPRESSED IN: 14 plant structures; EXPRESSED DURING: LP.04 four leaves visible, 4 anthesis, C globular stage, petal differentiation and expansion stage, LP.12 twelve leaves visible; CONTAINS InterPro DOMAIN/s: Multicopper oxidase, type 3 (Inter…
layer2	AT3G61910	NST2	AT5G54160	OMT1	18	19	NAC domain protein 66	NAC transcription factor NST2. NST1 and NST2 are redundant in regulating secondary wall thickening in anther walls. NST2 promoter was particularly strong in anther tissue.	NAC domain protein 66 (NAC066); FUNCTIONS IN: transcription activator activity, sequence-specific DNA binding transcription factor activity; INVOLVED IN: multicellular organismal development, anther dehiscence, secondary cell wall biogenesis; LOCATED IN: membrane; EXPRESSED IN: 7 plant structures; EXPRESSED DURING: 4 anthesis, petal differentiation and expansion stage; CONTAINS InterPro DOMAIN/s:…	OMT1	O-methyltransferase 1	A caffeic acid/5-hydroxyferulic acid O-methyltransferase. Interacts with 14-4-3 proteins in yeast 2 hybrid assay. AtOMT1 (At5g54160) encodes a flavonol 3_-O-methyltransferase that is highly active towards quercetin and myricetin. The substrate specificity identifies the enzyme as flavonol 3_-methyltransferase which replaces the former annotation of the gene to encode a caffeic acid/5-hydroxyferul…	O-methyltransferase 1 (OMT1); FUNCTIONS IN: myricetin 3'-O-methyltransferase activity, quercetin 3-O-methyltransferase activity, caffeate O-methyltransferase activity; INVOLVED IN: lignin biosynthetic process, flavonol biosynthetic process; LOCATED IN: cytosol, nucleus, plasma membrane, cytoplasm; EXPRESSED IN: 23 plant structures; EXPRESSED DURING: 14 growth stages; CONTAINS InterPro DOMAIN/s: W…
layer2	AT3G61910	NST2	AT2G30490	REF3	18	19	NAC domain protein 66	NAC transcription factor NST2. NST1 and NST2 are redundant in regulating secondary wall thickening in anther walls. NST2 promoter was particularly strong in anther tissue.	NAC domain protein 66 (NAC066); FUNCTIONS IN: transcription activator activity, sequence-specific DNA binding transcription factor activity; INVOLVED IN: multicellular organismal development, anther dehiscence, secondary cell wall biogenesis; LOCATED IN: membrane; EXPRESSED IN: 7 plant structures; EXPRESSED DURING: 4 anthesis, petal differentiation and expansion stage; CONTAINS InterPro DOMAIN/s:…	REF3	cinnamate-4-hydroxylase	Encodes a cinnamate-4-hydroxylase. Mutations in this gene impact phenylpropanoid metabolism, growth and development.	cinnamate-4-hydroxylase (C4H); FUNCTIONS IN: trans-cinnamate 4-monooxygenase activity; INVOLVED IN: in 9 processes; LOCATED IN: endoplasmic reticulum, plasma membrane, membrane, plant-type cell wall; EXPRESSED IN: 25 plant structures; EXPRESSED DURING: 14 growth stages; CONTAINS InterPro DOMAIN/s: Cytochrome P450 (InterPro:IPR001128), Cytochrome P450, E-class, group I (InterPro:IPR002401), Cytoch…
layer2	AT3G61910	NST2	AT5G48930	HCT	18	19	NAC domain protein 66	NAC transcription factor NST2. NST1 and NST2 are redundant in regulating secondary wall thickening in anther walls. NST2 promoter was particularly strong in anther tissue.	NAC domain protein 66 (NAC066); FUNCTIONS IN: transcription activator activity, sequence-specific DNA binding transcription factor activity; INVOLVED IN: multicellular organismal development, anther dehiscence, secondary cell wall biogenesis; LOCATED IN: membrane; EXPRESSED IN: 7 plant structures; EXPRESSED DURING: 4 anthesis, petal differentiation and expansion stage; CONTAINS InterPro DOMAIN/s:…	HCT	hydroxycinnamoyl-CoA shikimate/quinate hydroxycinnamoyl transferase	At5g48930 has been shown to encode for the hydroxycinnamoyl-Coenzyme A shikimate/quinate hydroxycinnamoyltransferase (HCT) both synthesizing and catabolizing the hydroxycinnamoylesters (coumaroyl/caffeoyl shikimate and quinate) involved in the phenylpropanoid pathway. Influence on the accumulation of flavonoids which in turn inhibit auxin transport and reduce plant growth.	hydroxycinnamoyl-CoA shikimate/quinate hydroxycinnamoyl transferase (HCT); CONTAINS InterPro DOMAIN/s: Transferase (InterPro:IPR003480); BEST Arabidopsis thaliana protein match is: HXXXD-type acyl-transferase family protein (TAIR:AT5G57840.1); Has 1807 Blast hits to 1807 proteins in 277 species: Archae - 0; Bacteria - 0; Metazoa - 736; Fungi - 347; Plants - 385; Viruses - 0; Other Eukaryotes - 33…
layer2	AT3G61910	NST2	AT1G15950	IRX4	18	19	NAC domain protein 66	NAC transcription factor NST2. NST1 and NST2 are redundant in regulating secondary wall thickening in anther walls. NST2 promoter was particularly strong in anther tissue.	NAC domain protein 66 (NAC066); FUNCTIONS IN: transcription activator activity, sequence-specific DNA binding transcription factor activity; INVOLVED IN: multicellular organismal development, anther dehiscence, secondary cell wall biogenesis; LOCATED IN: membrane; EXPRESSED IN: 7 plant structures; EXPRESSED DURING: 4 anthesis, petal differentiation and expansion stage; CONTAINS InterPro DOMAIN/s:…	IRX4	cinnamoyl coa reductase 1	Encodes a cinnamoyl CoA reductase. Involved in lignin biosynthesis.	cinnamoyl coa reductase 1 (CCR1); CONTAINS InterPro DOMAIN/s: NAD-dependent epimerase/dehydratase (InterPro:IPR001509), NAD(P)-binding domain (InterPro:IPR016040); BEST Arabidopsis thaliana protein match is: cinnamoyl coa reductase (TAIR:AT1G80820.1); Has 12077 Blast hits to 12065 proteins in 1900 species: Archae - 220; Bacteria - 5385; Metazoa - 413; Fungi - 986; Plants - 2545; Viruses - 54; Oth…
layer2	AT3G61910	NST2	AT4G18780	LEW2	15	19	NAC domain protein 66	NAC transcription factor NST2. NST1 and NST2 are redundant in regulating secondary wall thickening in anther walls. NST2 promoter was particularly strong in anther tissue.	NAC domain protein 66 (NAC066); FUNCTIONS IN: transcription activator activity, sequence-specific DNA binding transcription factor activity; INVOLVED IN: multicellular organismal development, anther dehiscence, secondary cell wall biogenesis; LOCATED IN: membrane; EXPRESSED IN: 7 plant structures; EXPRESSED DURING: 4 anthesis, petal differentiation and expansion stage; CONTAINS InterPro DOMAIN/s:…	LEW2	cellulose synthase family protein	Encodes a member of the cellulose synthase family involved in secondary cell wall biosynthesis. Mutants have abnormal xylem formation, reduced cellulose content, and enhanced drought and osmotic stress tolerance. Mediates resistance towards bacterial pathogens via ABA. Confers resistance towards bacterial and fungal pathogens, independent of salicylic acid, ethylene and jasmonate signaling.	IRREGULAR XYLEM 1 (IRX1); FUNCTIONS IN: cellulose synthase activity, transferase activity, transferring glycosyl groups; INVOLVED IN: in 7 processes; LOCATED IN: cell wall, plasma membrane; EXPRESSED IN: 21 plant structures; EXPRESSED DURING: 9 growth stages; CONTAINS InterPro DOMAIN/s: Cellulose synthase (InterPro:IPR005150); BEST Arabidopsis thaliana protein match is: cellulose synthase A4 (TAI…
layer2	AT3G61910	NST2	AT5G44030	NWS2	16	19	NAC domain protein 66	NAC transcription factor NST2. NST1 and NST2 are redundant in regulating secondary wall thickening in anther walls. NST2 promoter was particularly strong in anther tissue.	NAC domain protein 66 (NAC066); FUNCTIONS IN: transcription activator activity, sequence-specific DNA binding transcription factor activity; INVOLVED IN: multicellular organismal development, anther dehiscence, secondary cell wall biogenesis; LOCATED IN: membrane; EXPRESSED IN: 7 plant structures; EXPRESSED DURING: 4 anthesis, petal differentiation and expansion stage; CONTAINS InterPro DOMAIN/s:…	NWS2	cellulose synthase A4	Encodes a cellulose synthase involved in secondary cell wall biosynthesis. Confers resistance towards bacterial and fungal pathogens, independent of salicylic acid, ethylene and jasmonate signaling.	cellulose synthase A4 (CESA4); FUNCTIONS IN: cellulose synthase activity, transferase activity, transferring glycosyl groups; INVOLVED IN: cellulose biosynthetic process, plant-type cell wall biogenesis, defense response to bacterium, defense response to fungus, secondary cell wall biogenesis; LOCATED IN: membrane; EXPRESSED IN: 24 plant structures; EXPRESSED DURING: 11 growth stages; CONTAINS In…
layer2	AT3G61910	NST2	AT2G37040	PAL1	15	19	NAC domain protein 66	NAC transcription factor NST2. NST1 and NST2 are redundant in regulating secondary wall thickening in anther walls. NST2 promoter was particularly strong in anther tissue.	NAC domain protein 66 (NAC066); FUNCTIONS IN: transcription activator activity, sequence-specific DNA binding transcription factor activity; INVOLVED IN: multicellular organismal development, anther dehiscence, secondary cell wall biogenesis; LOCATED IN: membrane; EXPRESSED IN: 7 plant structures; EXPRESSED DURING: 4 anthesis, petal differentiation and expansion stage; CONTAINS InterPro DOMAIN/s:…	PAL1	PHE ammonia lyase 1	Encodes PAL1, a phenylalanine ammonia-lyase. Arabidopsis has four PALs: AT2G37040 (PAL1), AT3G53260 (PAL2), AT5G04230 (PAL3) and AT3G10340 (PAL4).	PHE ammonia lyase 1 (PAL1); FUNCTIONS IN: phenylalanine ammonia-lyase activity; INVOLVED IN: in 10 processes; LOCATED IN: cytoplasm; EXPRESSED IN: 22 plant structures; EXPRESSED DURING: 13 growth stages; CONTAINS InterPro DOMAIN/s: Phenylalanine/histidine ammonia-lyase (InterPro:IPR001106), Phenylalanine/histidine ammonia-lyases, active site (InterPro:IPR022313), L-Aspartase-like (InterPro:IPR008…
layer2	AT3G61910	NST2	AT5G17420	MUR10	16	19	NAC domain protein 66	NAC transcription factor NST2. NST1 and NST2 are redundant in regulating secondary wall thickening in anther walls. NST2 promoter was particularly strong in anther tissue.	NAC domain protein 66 (NAC066); FUNCTIONS IN: transcription activator activity, sequence-specific DNA binding transcription factor activity; INVOLVED IN: multicellular organismal development, anther dehiscence, secondary cell wall biogenesis; LOCATED IN: membrane; EXPRESSED IN: 7 plant structures; EXPRESSED DURING: 4 anthesis, petal differentiation and expansion stage; CONTAINS InterPro DOMAIN/s:…	MUR10	Cellulose synthase family protein	Encodes a xylem-specific cellulose synthase that is phosphorylated on one or more serine residues (on either S185 or one of S180 or S181).	IRREGULAR XYLEM 3 (IRX3); FUNCTIONS IN: cellulose synthase activity; INVOLVED IN: cellulose biosynthetic process, plant-type cell wall biogenesis, secondary cell wall biogenesis, rhamnogalacturonan I side chain metabolic process; LOCATED IN: plasma membrane, chloroplast; EXPRESSED IN: 27 plant structures; EXPRESSED DURING: 14 growth stages; CONTAINS InterPro DOMAIN/s: Cellulose synthase (InterPro…
layer2	AT3G61910	NST2	AT2G40890	CYP98A3	13	19	NAC domain protein 66	NAC transcription factor NST2. NST1 and NST2 are redundant in regulating secondary wall thickening in anther walls. NST2 promoter was particularly strong in anther tissue.	NAC domain protein 66 (NAC066); FUNCTIONS IN: transcription activator activity, sequence-specific DNA binding transcription factor activity; INVOLVED IN: multicellular organismal development, anther dehiscence, secondary cell wall biogenesis; LOCATED IN: membrane; EXPRESSED IN: 7 plant structures; EXPRESSED DURING: 4 anthesis, petal differentiation and expansion stage; CONTAINS InterPro DOMAIN/s:…	CYP98A3	cytochrome P450, family 98, subfamily A, polypeptide 3	encodes coumarate 3-hydroxylase (C3H), a P450-dependent monooxygenase. Involved in lignin biosynthesis and flavonoid biosynthesis. Also affects the biosynthesis of coumarins such as scopoletin and scopolin as a branching-out-pathway from the phenylpropanoid acid level.	cytochrome P450, family 98, subfamily A, polypeptide 3 (CYP98A3); FUNCTIONS IN: monooxygenase activity, p-coumarate 3-hydroxylase activity; INVOLVED IN: coumarin biosynthetic process, lignin biosynthetic process, phenylpropanoid biosynthetic process, flavonoid biosynthetic process; LOCATED IN: mitochondrion, endoplasmic reticulum, plasma membrane, microsome; EXPRESSED IN: 25 plant structures; EXP…
layer2	AT3G61910	NST2	AT4G36220	FAH1	14	19	NAC domain protein 66	NAC transcription factor NST2. NST1 and NST2 are redundant in regulating secondary wall thickening in anther walls. NST2 promoter was particularly strong in anther tissue.	NAC domain protein 66 (NAC066); FUNCTIONS IN: transcription activator activity, sequence-specific DNA binding transcription factor activity; INVOLVED IN: multicellular organismal development, anther dehiscence, secondary cell wall biogenesis; LOCATED IN: membrane; EXPRESSED IN: 7 plant structures; EXPRESSED DURING: 4 anthesis, petal differentiation and expansion stage; CONTAINS InterPro DOMAIN/s:…	FAH1	ferulic acid 5-hydroxylase 1	encodes ferulate 5-hydroxylase (F5H). Involved in lignin biosynthesis.	ferulic acid 5-hydroxylase 1 (FAH1); FUNCTIONS IN: ferulate 5-hydroxylase activity, monooxygenase activity; INVOLVED IN: lignin biosynthetic process, response to UV-B, phenylpropanoid biosynthetic process; LOCATED IN: endoplasmic reticulum; EXPRESSED IN: 20 plant structures; EXPRESSED DURING: 12 growth stages; CONTAINS InterPro DOMAIN/s: Cytochrome P450 (InterPro:IPR001128), Cytochrome P450, E-cl…
layer2	AT3G61910	NST2	AT2G38080	LAC4	15	19	NAC domain protein 66	NAC transcription factor NST2. NST1 and NST2 are redundant in regulating secondary wall thickening in anther walls. NST2 promoter was particularly strong in anther tissue.	NAC domain protein 66 (NAC066); FUNCTIONS IN: transcription activator activity, sequence-specific DNA binding transcription factor activity; INVOLVED IN: multicellular organismal development, anther dehiscence, secondary cell wall biogenesis; LOCATED IN: membrane; EXPRESSED IN: 7 plant structures; EXPRESSED DURING: 4 anthesis, petal differentiation and expansion stage; CONTAINS InterPro DOMAIN/s:…	LMCO4	Laccase/Diphenol oxidase family protein	Encodes a protein with similarity to putative laccase, a member of laccase family (17 members in Arabidopsis). Might be involved in cell wall biosynthesis. Mutants have a mild irregular xylem phenotype.	IRREGULAR XYLEM 12 (IRX12); FUNCTIONS IN: laccase activity; INVOLVED IN: secondary cell wall biogenesis; LOCATED IN: endomembrane system, apoplast; EXPRESSED IN: 24 plant structures; EXPRESSED DURING: 13 growth stages; CONTAINS InterPro DOMAIN/s: Multicopper oxidase, type 3 (InterPro:IPR011707), Laccase (InterPro:IPR017761), Multicopper oxidase, type 2 (InterPro:IPR011706), Cupredoxin (InterPro:I…
layer2	AT3G61910	NST2	AT5G66690	UGT72E2	16	19	NAC domain protein 66	NAC transcription factor NST2. NST1 and NST2 are redundant in regulating secondary wall thickening in anther walls. NST2 promoter was particularly strong in anther tissue.	NAC domain protein 66 (NAC066); FUNCTIONS IN: transcription activator activity, sequence-specific DNA binding transcription factor activity; INVOLVED IN: multicellular organismal development, anther dehiscence, secondary cell wall biogenesis; LOCATED IN: membrane; EXPRESSED IN: 7 plant structures; EXPRESSED DURING: 4 anthesis, petal differentiation and expansion stage; CONTAINS InterPro DOMAIN/s:…	UGT72E2	UDP-Glycosyltransferase superfamily protein	UGT72E2 is an UDPG:coniferyl alcohol glucosyltransferase which glucosylates sinapyl- and coniferyl aldehydes as well as sinapyl- and coniferyl alcohol. The enzyme is thought to be involved in lignin metabolism. A knockdown mutant line (72E2KD) was obtained using RNAi silencing. A twofold reduction in coniferyl alcohol 4-<i>O</i>-glucoside and sinapyl alcohol 4-<i>O</i>-glucoside was detected in t…	UGT72E2; CONTAINS InterPro DOMAIN/s: UDP-glucuronosyl/UDP-glucosyltransferase (InterPro:IPR002213); BEST Arabidopsis thaliana protein match is: UDP-Glycosyltransferase superfamily protein (TAIR:AT5G26310.1); Has 1807 Blast hits to 1807 proteins in 277 species: Archae - 0; Bacteria - 0; Metazoa - 736; Fungi - 347; Plants - 385; Viruses - 0; Other Eukaryotes - 339 (source: NCBI BLink).
layer2	AT3G61910	NST2	AT4G37970	CAD6	11	19	NAC domain protein 66	NAC transcription factor NST2. NST1 and NST2 are redundant in regulating secondary wall thickening in anther walls. NST2 promoter was particularly strong in anther tissue.	NAC domain protein 66 (NAC066); FUNCTIONS IN: transcription activator activity, sequence-specific DNA binding transcription factor activity; INVOLVED IN: multicellular organismal development, anther dehiscence, secondary cell wall biogenesis; LOCATED IN: membrane; EXPRESSED IN: 7 plant structures; EXPRESSED DURING: 4 anthesis, petal differentiation and expansion stage; CONTAINS InterPro DOMAIN/s:…	CAD6	cinnamyl alcohol dehydrogenase 6	---	cinnamyl alcohol dehydrogenase 6 (CAD6); FUNCTIONS IN: oxidoreductase activity, zinc ion binding; INVOLVED IN: oxidation reduction; LOCATED IN: cellular_component unknown; EXPRESSED IN: 9 plant structures; EXPRESSED DURING: petal differentiation and expansion stage; CONTAINS InterPro DOMAIN/s: GroES-like (InterPro:IPR011032), Alcohol dehydrogenase GroES-like (InterPro:IPR013154), Alcohol dehydrog…
layer2	AT3G61910	NST2	AT3G53260	PAL2	16	19	NAC domain protein 66	NAC transcription factor NST2. NST1 and NST2 are redundant in regulating secondary wall thickening in anther walls. NST2 promoter was particularly strong in anther tissue.	NAC domain protein 66 (NAC066); FUNCTIONS IN: transcription activator activity, sequence-specific DNA binding transcription factor activity; INVOLVED IN: multicellular organismal development, anther dehiscence, secondary cell wall biogenesis; LOCATED IN: membrane; EXPRESSED IN: 7 plant structures; EXPRESSED DURING: 4 anthesis, petal differentiation and expansion stage; CONTAINS InterPro DOMAIN/s:…	PAL2	phenylalanine ammonia-lyase 2	Encodes phenylalanine lyase. Arabidopsis has four PALs: AT2G37040 (PAL1), AT3G53260 (PAL2), AT5G04230 (PAL3) and AT3G10340 (PAL4).	phenylalanine ammonia-lyase 2 (PAL2); FUNCTIONS IN: phenylalanine ammonia-lyase activity; INVOLVED IN: response to oxidative stress, response to karrikin, phenylpropanoid biosynthetic process, response to wounding, defense response; LOCATED IN: cytoplasm; EXPRESSED IN: 22 plant structures; EXPRESSED DURING: 14 growth stages; CONTAINS InterPro DOMAIN/s: Phenylalanine/histidine ammonia-lyase (Inter…
layer2	AT3G61910	NST2	AT1G67980	CCOAMT	12	19	NAC domain protein 66	NAC transcription factor NST2. NST1 and NST2 are redundant in regulating secondary wall thickening in anther walls. NST2 promoter was particularly strong in anther tissue.	NAC domain protein 66 (NAC066); FUNCTIONS IN: transcription activator activity, sequence-specific DNA binding transcription factor activity; INVOLVED IN: multicellular organismal development, anther dehiscence, secondary cell wall biogenesis; LOCATED IN: membrane; EXPRESSED IN: 7 plant structures; EXPRESSED DURING: 4 anthesis, petal differentiation and expansion stage; CONTAINS InterPro DOMAIN/s:…	CCOAMT	caffeoyl-CoA 3-O-methyltransferase	Encodes S-adenosyl-L-methionine: transcaffeoyl Coenzyme A 3-O-methyltransferase.	caffeoyl-CoA 3-O-methyltransferase (CCOAMT); CONTAINS InterPro DOMAIN/s: O-methyltransferase, family 3 (InterPro:IPR002935); BEST Arabidopsis thaliana protein match is: S-adenosyl-L-methionine-dependent methyltransferases superfamily protein (TAIR:AT1G67990.1); Has 30201 Blast hits to 17322 proteins in 780 species: Archae - 12; Bacteria - 1396; Metazoa - 17338; Fungi - 3422; Plants - 5037; Viruse…
layer2	AT3G61910	NST2	AT4G38190	CSLD4	12	19	NAC domain protein 66	NAC transcription factor NST2. NST1 and NST2 are redundant in regulating secondary wall thickening in anther walls. NST2 promoter was particularly strong in anther tissue.	NAC domain protein 66 (NAC066); FUNCTIONS IN: transcription activator activity, sequence-specific DNA binding transcription factor activity; INVOLVED IN: multicellular organismal development, anther dehiscence, secondary cell wall biogenesis; LOCATED IN: membrane; EXPRESSED IN: 7 plant structures; EXPRESSED DURING: 4 anthesis, petal differentiation and expansion stage; CONTAINS InterPro DOMAIN/s:…	CSLD4	cellulose synthase like D4	encodes a gene similar to cellulose synthase	cellulose synthase like D4 (CSLD4); CONTAINS InterPro DOMAIN/s: Cellulose synthase (InterPro:IPR005150); BEST Arabidopsis thaliana protein match is: cellulose synthase-like D3 (TAIR:AT3G03050.1); Has 3503 Blast hits to 2866 proteins in 674 species: Archae - 22; Bacteria - 1611; Metazoa - 5; Fungi - 10; Plants - 1761; Viruses - 2; Other Eukaryotes - 92 (source: NCBI BLink).
layer2	AT3G61910	NST2	AT5G64740	PRC1	5	19	NAC domain protein 66	NAC transcription factor NST2. NST1 and NST2 are redundant in regulating secondary wall thickening in anther walls. NST2 promoter was particularly strong in anther tissue.	NAC domain protein 66 (NAC066); FUNCTIONS IN: transcription activator activity, sequence-specific DNA binding transcription factor activity; INVOLVED IN: multicellular organismal development, anther dehiscence, secondary cell wall biogenesis; LOCATED IN: membrane; EXPRESSED IN: 7 plant structures; EXPRESSED DURING: 4 anthesis, petal differentiation and expansion stage; CONTAINS InterPro DOMAIN/s:…	PRC1	cellulose synthase 6	Encodes a cellulose synthase isomer. CESA6 mutants have cellulose defect in the primary cell wall. Multiple lines of evidence suggest that CESA6, along with CESA1 and CESA3 are present in the same plasma membrane complex for cellulose biosynthesis. CESA2 and CESA5 are related to CESA6, having partially redundant roles. As inferred from the null role of secondary wall-type CesAs, included in a set…	cellulose synthase 6 (CESA6); FUNCTIONS IN: cellulose synthase activity, transferase activity, transferring glycosyl groups; INVOLVED IN: in 6 processes; LOCATED IN: cortical microtubule, transverse to long axis, Golgi apparatus, cellulose synthase complex, plasma membrane, membrane; EXPRESSED IN: 25 plant structures; EXPRESSED DURING: 15 growth stages; CONTAINS InterPro DOMAIN/s: Cellulose synth…
layer2	AT2G46770	NST1	AT4G34050	CCoAOMT1	17	19	NAC (No Apical Meristem) domain transcriptional regulator superfamily protein	NAC transcription factor NST1. NST1 and NST2 are redundant in regulating secondary wall thickening in anther walls and siliques. NST1 promoter was detected in various tissues in which lignified secondary walls develop.	EMBRYO DEFECTIVE 2301 (EMB2301); CONTAINS InterPro DOMAIN/s: No apical meristem (NAM) protein (InterPro:IPR003441); BEST Arabidopsis thaliana protein match is: NAC domain protein 66 (TAIR:AT3G61910.1); Has 2975 Blast hits to 2968 proteins in 76 species: Archae - 0; Bacteria - 0; Metazoa - 2; Fungi - 0; Plants - 2973; Viruses - 0; Other Eukaryotes - 0 (source: NCBI BLink).	CCoAOMT1	S-adenosyl-L-methionine-dependent methyltransferases superfamily protein	---	caffeoyl coenzyme A O-methyltransferase 1 (CCoAOMT1); FUNCTIONS IN: caffeoyl-CoA O-methyltransferase activity; INVOLVED IN: coumarin biosynthetic process, response to cadmium ion; LOCATED IN: cytosol; EXPRESSED IN: 24 plant structures; EXPRESSED DURING: 14 growth stages; CONTAINS InterPro DOMAIN/s: O-methyltransferase, family 3 (InterPro:IPR002935); BEST Arabidopsis thaliana protein match is: S-a…
layer2	AT2G46770	NST1	AT5G60020	LAC17	17	19	NAC (No Apical Meristem) domain transcriptional regulator superfamily protein	NAC transcription factor NST1. NST1 and NST2 are redundant in regulating secondary wall thickening in anther walls and siliques. NST1 promoter was detected in various tissues in which lignified secondary walls develop.	EMBRYO DEFECTIVE 2301 (EMB2301); CONTAINS InterPro DOMAIN/s: No apical meristem (NAM) protein (InterPro:IPR003441); BEST Arabidopsis thaliana protein match is: NAC domain protein 66 (TAIR:AT3G61910.1); Has 2975 Blast hits to 2968 proteins in 76 species: Archae - 0; Bacteria - 0; Metazoa - 2; Fungi - 0; Plants - 2973; Viruses - 0; Other Eukaryotes - 0 (source: NCBI BLink).	LAC17	laccase 17	putative laccase, a member of laccase family of genes (17 members in Arabidopsis).	laccase 17 (LAC17); FUNCTIONS IN: laccase activity; INVOLVED IN: oxidation reduction, lignin catabolic process; LOCATED IN: endomembrane system, apoplast; EXPRESSED IN: 14 plant structures; EXPRESSED DURING: LP.04 four leaves visible, 4 anthesis, C globular stage, petal differentiation and expansion stage, LP.12 twelve leaves visible; CONTAINS InterPro DOMAIN/s: Multicopper oxidase, type 3 (Inter…
layer2	AT2G46770	NST1	AT5G54160	OMT1	18	19	NAC (No Apical Meristem) domain transcriptional regulator superfamily protein	NAC transcription factor NST1. NST1 and NST2 are redundant in regulating secondary wall thickening in anther walls and siliques. NST1 promoter was detected in various tissues in which lignified secondary walls develop.	EMBRYO DEFECTIVE 2301 (EMB2301); CONTAINS InterPro DOMAIN/s: No apical meristem (NAM) protein (InterPro:IPR003441); BEST Arabidopsis thaliana protein match is: NAC domain protein 66 (TAIR:AT3G61910.1); Has 2975 Blast hits to 2968 proteins in 76 species: Archae - 0; Bacteria - 0; Metazoa - 2; Fungi - 0; Plants - 2973; Viruses - 0; Other Eukaryotes - 0 (source: NCBI BLink).	OMT1	O-methyltransferase 1	A caffeic acid/5-hydroxyferulic acid O-methyltransferase. Interacts with 14-4-3 proteins in yeast 2 hybrid assay. AtOMT1 (At5g54160) encodes a flavonol 3_-O-methyltransferase that is highly active towards quercetin and myricetin. The substrate specificity identifies the enzyme as flavonol 3_-methyltransferase which replaces the former annotation of the gene to encode a caffeic acid/5-hydroxyferul…	O-methyltransferase 1 (OMT1); FUNCTIONS IN: myricetin 3'-O-methyltransferase activity, quercetin 3-O-methyltransferase activity, caffeate O-methyltransferase activity; INVOLVED IN: lignin biosynthetic process, flavonol biosynthetic process; LOCATED IN: cytosol, nucleus, plasma membrane, cytoplasm; EXPRESSED IN: 23 plant structures; EXPRESSED DURING: 14 growth stages; CONTAINS InterPro DOMAIN/s: W…
layer2	AT2G46770	NST1	AT2G30490	REF3	18	19	NAC (No Apical Meristem) domain transcriptional regulator superfamily protein	NAC transcription factor NST1. NST1 and NST2 are redundant in regulating secondary wall thickening in anther walls and siliques. NST1 promoter was detected in various tissues in which lignified secondary walls develop.	EMBRYO DEFECTIVE 2301 (EMB2301); CONTAINS InterPro DOMAIN/s: No apical meristem (NAM) protein (InterPro:IPR003441); BEST Arabidopsis thaliana protein match is: NAC domain protein 66 (TAIR:AT3G61910.1); Has 2975 Blast hits to 2968 proteins in 76 species: Archae - 0; Bacteria - 0; Metazoa - 2; Fungi - 0; Plants - 2973; Viruses - 0; Other Eukaryotes - 0 (source: NCBI BLink).	REF3	cinnamate-4-hydroxylase	Encodes a cinnamate-4-hydroxylase. Mutations in this gene impact phenylpropanoid metabolism, growth and development.	cinnamate-4-hydroxylase (C4H); FUNCTIONS IN: trans-cinnamate 4-monooxygenase activity; INVOLVED IN: in 9 processes; LOCATED IN: endoplasmic reticulum, plasma membrane, membrane, plant-type cell wall; EXPRESSED IN: 25 plant structures; EXPRESSED DURING: 14 growth stages; CONTAINS InterPro DOMAIN/s: Cytochrome P450 (InterPro:IPR001128), Cytochrome P450, E-class, group I (InterPro:IPR002401), Cytoch…
layer2	AT2G46770	NST1	AT5G48930	HCT	19	19	NAC (No Apical Meristem) domain transcriptional regulator superfamily protein	NAC transcription factor NST1. NST1 and NST2 are redundant in regulating secondary wall thickening in anther walls and siliques. NST1 promoter was detected in various tissues in which lignified secondary walls develop.	EMBRYO DEFECTIVE 2301 (EMB2301); CONTAINS InterPro DOMAIN/s: No apical meristem (NAM) protein (InterPro:IPR003441); BEST Arabidopsis thaliana protein match is: NAC domain protein 66 (TAIR:AT3G61910.1); Has 2975 Blast hits to 2968 proteins in 76 species: Archae - 0; Bacteria - 0; Metazoa - 2; Fungi - 0; Plants - 2973; Viruses - 0; Other Eukaryotes - 0 (source: NCBI BLink).	HCT	hydroxycinnamoyl-CoA shikimate/quinate hydroxycinnamoyl transferase	At5g48930 has been shown to encode for the hydroxycinnamoyl-Coenzyme A shikimate/quinate hydroxycinnamoyltransferase (HCT) both synthesizing and catabolizing the hydroxycinnamoylesters (coumaroyl/caffeoyl shikimate and quinate) involved in the phenylpropanoid pathway. Influence on the accumulation of flavonoids which in turn inhibit auxin transport and reduce plant growth.	hydroxycinnamoyl-CoA shikimate/quinate hydroxycinnamoyl transferase (HCT); CONTAINS InterPro DOMAIN/s: Transferase (InterPro:IPR003480); BEST Arabidopsis thaliana protein match is: HXXXD-type acyl-transferase family protein (TAIR:AT5G57840.1); Has 1807 Blast hits to 1807 proteins in 277 species: Archae - 0; Bacteria - 0; Metazoa - 736; Fungi - 347; Plants - 385; Viruses - 0; Other Eukaryotes - 33…
layer2	AT2G46770	NST1	AT1G15950	IRX4	18	19	NAC (No Apical Meristem) domain transcriptional regulator superfamily protein	NAC transcription factor NST1. NST1 and NST2 are redundant in regulating secondary wall thickening in anther walls and siliques. NST1 promoter was detected in various tissues in which lignified secondary walls develop.	EMBRYO DEFECTIVE 2301 (EMB2301); CONTAINS InterPro DOMAIN/s: No apical meristem (NAM) protein (InterPro:IPR003441); BEST Arabidopsis thaliana protein match is: NAC domain protein 66 (TAIR:AT3G61910.1); Has 2975 Blast hits to 2968 proteins in 76 species: Archae - 0; Bacteria - 0; Metazoa - 2; Fungi - 0; Plants - 2973; Viruses - 0; Other Eukaryotes - 0 (source: NCBI BLink).	IRX4	cinnamoyl coa reductase 1	Encodes a cinnamoyl CoA reductase. Involved in lignin biosynthesis.	cinnamoyl coa reductase 1 (CCR1); CONTAINS InterPro DOMAIN/s: NAD-dependent epimerase/dehydratase (InterPro:IPR001509), NAD(P)-binding domain (InterPro:IPR016040); BEST Arabidopsis thaliana protein match is: cinnamoyl coa reductase (TAIR:AT1G80820.1); Has 12077 Blast hits to 12065 proteins in 1900 species: Archae - 220; Bacteria - 5385; Metazoa - 413; Fungi - 986; Plants - 2545; Viruses - 54; Oth…
layer2	AT2G46770	NST1	AT4G18780	LEW2	16	19	NAC (No Apical Meristem) domain transcriptional regulator superfamily protein	NAC transcription factor NST1. NST1 and NST2 are redundant in regulating secondary wall thickening in anther walls and siliques. NST1 promoter was detected in various tissues in which lignified secondary walls develop.	EMBRYO DEFECTIVE 2301 (EMB2301); CONTAINS InterPro DOMAIN/s: No apical meristem (NAM) protein (InterPro:IPR003441); BEST Arabidopsis thaliana protein match is: NAC domain protein 66 (TAIR:AT3G61910.1); Has 2975 Blast hits to 2968 proteins in 76 species: Archae - 0; Bacteria - 0; Metazoa - 2; Fungi - 0; Plants - 2973; Viruses - 0; Other Eukaryotes - 0 (source: NCBI BLink).	LEW2	cellulose synthase family protein	Encodes a member of the cellulose synthase family involved in secondary cell wall biosynthesis. Mutants have abnormal xylem formation, reduced cellulose content, and enhanced drought and osmotic stress tolerance. Mediates resistance towards bacterial pathogens via ABA. Confers resistance towards bacterial and fungal pathogens, independent of salicylic acid, ethylene and jasmonate signaling.	IRREGULAR XYLEM 1 (IRX1); FUNCTIONS IN: cellulose synthase activity, transferase activity, transferring glycosyl groups; INVOLVED IN: in 7 processes; LOCATED IN: cell wall, plasma membrane; EXPRESSED IN: 21 plant structures; EXPRESSED DURING: 9 growth stages; CONTAINS InterPro DOMAIN/s: Cellulose synthase (InterPro:IPR005150); BEST Arabidopsis thaliana protein match is: cellulose synthase A4 (TAI…
layer2	AT2G46770	NST1	AT5G44030	NWS2	15	19	NAC (No Apical Meristem) domain transcriptional regulator superfamily protein	NAC transcription factor NST1. NST1 and NST2 are redundant in regulating secondary wall thickening in anther walls and siliques. NST1 promoter was detected in various tissues in which lignified secondary walls develop.	EMBRYO DEFECTIVE 2301 (EMB2301); CONTAINS InterPro DOMAIN/s: No apical meristem (NAM) protein (InterPro:IPR003441); BEST Arabidopsis thaliana protein match is: NAC domain protein 66 (TAIR:AT3G61910.1); Has 2975 Blast hits to 2968 proteins in 76 species: Archae - 0; Bacteria - 0; Metazoa - 2; Fungi - 0; Plants - 2973; Viruses - 0; Other Eukaryotes - 0 (source: NCBI BLink).	NWS2	cellulose synthase A4	Encodes a cellulose synthase involved in secondary cell wall biosynthesis. Confers resistance towards bacterial and fungal pathogens, independent of salicylic acid, ethylene and jasmonate signaling.	cellulose synthase A4 (CESA4); FUNCTIONS IN: cellulose synthase activity, transferase activity, transferring glycosyl groups; INVOLVED IN: cellulose biosynthetic process, plant-type cell wall biogenesis, defense response to bacterium, defense response to fungus, secondary cell wall biogenesis; LOCATED IN: membrane; EXPRESSED IN: 24 plant structures; EXPRESSED DURING: 11 growth stages; CONTAINS In…
layer2	AT2G46770	NST1	AT2G37040	PAL1	16	19	NAC (No Apical Meristem) domain transcriptional regulator superfamily protein	NAC transcription factor NST1. NST1 and NST2 are redundant in regulating secondary wall thickening in anther walls and siliques. NST1 promoter was detected in various tissues in which lignified secondary walls develop.	EMBRYO DEFECTIVE 2301 (EMB2301); CONTAINS InterPro DOMAIN/s: No apical meristem (NAM) protein (InterPro:IPR003441); BEST Arabidopsis thaliana protein match is: NAC domain protein 66 (TAIR:AT3G61910.1); Has 2975 Blast hits to 2968 proteins in 76 species: Archae - 0; Bacteria - 0; Metazoa - 2; Fungi - 0; Plants - 2973; Viruses - 0; Other Eukaryotes - 0 (source: NCBI BLink).	PAL1	PHE ammonia lyase 1	Encodes PAL1, a phenylalanine ammonia-lyase. Arabidopsis has four PALs: AT2G37040 (PAL1), AT3G53260 (PAL2), AT5G04230 (PAL3) and AT3G10340 (PAL4).	PHE ammonia lyase 1 (PAL1); FUNCTIONS IN: phenylalanine ammonia-lyase activity; INVOLVED IN: in 10 processes; LOCATED IN: cytoplasm; EXPRESSED IN: 22 plant structures; EXPRESSED DURING: 13 growth stages; CONTAINS InterPro DOMAIN/s: Phenylalanine/histidine ammonia-lyase (InterPro:IPR001106), Phenylalanine/histidine ammonia-lyases, active site (InterPro:IPR022313), L-Aspartase-like (InterPro:IPR008…
layer2	AT2G46770	NST1	AT5G17420	MUR10	15	19	NAC (No Apical Meristem) domain transcriptional regulator superfamily protein	NAC transcription factor NST1. NST1 and NST2 are redundant in regulating secondary wall thickening in anther walls and siliques. NST1 promoter was detected in various tissues in which lignified secondary walls develop.	EMBRYO DEFECTIVE 2301 (EMB2301); CONTAINS InterPro DOMAIN/s: No apical meristem (NAM) protein (InterPro:IPR003441); BEST Arabidopsis thaliana protein match is: NAC domain protein 66 (TAIR:AT3G61910.1); Has 2975 Blast hits to 2968 proteins in 76 species: Archae - 0; Bacteria - 0; Metazoa - 2; Fungi - 0; Plants - 2973; Viruses - 0; Other Eukaryotes - 0 (source: NCBI BLink).	MUR10	Cellulose synthase family protein	Encodes a xylem-specific cellulose synthase that is phosphorylated on one or more serine residues (on either S185 or one of S180 or S181).	IRREGULAR XYLEM 3 (IRX3); FUNCTIONS IN: cellulose synthase activity; INVOLVED IN: cellulose biosynthetic process, plant-type cell wall biogenesis, secondary cell wall biogenesis, rhamnogalacturonan I side chain metabolic process; LOCATED IN: plasma membrane, chloroplast; EXPRESSED IN: 27 plant structures; EXPRESSED DURING: 14 growth stages; CONTAINS InterPro DOMAIN/s: Cellulose synthase (InterPro…
layer2	AT2G46770	NST1	AT2G40890	CYP98A3	12	19	NAC (No Apical Meristem) domain transcriptional regulator superfamily protein	NAC transcription factor NST1. NST1 and NST2 are redundant in regulating secondary wall thickening in anther walls and siliques. NST1 promoter was detected in various tissues in which lignified secondary walls develop.	EMBRYO DEFECTIVE 2301 (EMB2301); CONTAINS InterPro DOMAIN/s: No apical meristem (NAM) protein (InterPro:IPR003441); BEST Arabidopsis thaliana protein match is: NAC domain protein 66 (TAIR:AT3G61910.1); Has 2975 Blast hits to 2968 proteins in 76 species: Archae - 0; Bacteria - 0; Metazoa - 2; Fungi - 0; Plants - 2973; Viruses - 0; Other Eukaryotes - 0 (source: NCBI BLink).	CYP98A3	cytochrome P450, family 98, subfamily A, polypeptide 3	encodes coumarate 3-hydroxylase (C3H), a P450-dependent monooxygenase. Involved in lignin biosynthesis and flavonoid biosynthesis. Also affects the biosynthesis of coumarins such as scopoletin and scopolin as a branching-out-pathway from the phenylpropanoid acid level.	cytochrome P450, family 98, subfamily A, polypeptide 3 (CYP98A3); FUNCTIONS IN: monooxygenase activity, p-coumarate 3-hydroxylase activity; INVOLVED IN: coumarin biosynthetic process, lignin biosynthetic process, phenylpropanoid biosynthetic process, flavonoid biosynthetic process; LOCATED IN: mitochondrion, endoplasmic reticulum, plasma membrane, microsome; EXPRESSED IN: 25 plant structures; EXP…
layer2	AT2G46770	NST1	AT4G36220	FAH1	16	19	NAC (No Apical Meristem) domain transcriptional regulator superfamily protein	NAC transcription factor NST1. NST1 and NST2 are redundant in regulating secondary wall thickening in anther walls and siliques. NST1 promoter was detected in various tissues in which lignified secondary walls develop.	EMBRYO DEFECTIVE 2301 (EMB2301); CONTAINS InterPro DOMAIN/s: No apical meristem (NAM) protein (InterPro:IPR003441); BEST Arabidopsis thaliana protein match is: NAC domain protein 66 (TAIR:AT3G61910.1); Has 2975 Blast hits to 2968 proteins in 76 species: Archae - 0; Bacteria - 0; Metazoa - 2; Fungi - 0; Plants - 2973; Viruses - 0; Other Eukaryotes - 0 (source: NCBI BLink).	FAH1	ferulic acid 5-hydroxylase 1	encodes ferulate 5-hydroxylase (F5H). Involved in lignin biosynthesis.	ferulic acid 5-hydroxylase 1 (FAH1); FUNCTIONS IN: ferulate 5-hydroxylase activity, monooxygenase activity; INVOLVED IN: lignin biosynthetic process, response to UV-B, phenylpropanoid biosynthetic process; LOCATED IN: endoplasmic reticulum; EXPRESSED IN: 20 plant structures; EXPRESSED DURING: 12 growth stages; CONTAINS InterPro DOMAIN/s: Cytochrome P450 (InterPro:IPR001128), Cytochrome P450, E-cl…
layer2	AT2G46770	NST1	AT2G38080	LAC4	15	19	NAC (No Apical Meristem) domain transcriptional regulator superfamily protein	NAC transcription factor NST1. NST1 and NST2 are redundant in regulating secondary wall thickening in anther walls and siliques. NST1 promoter was detected in various tissues in which lignified secondary walls develop.	EMBRYO DEFECTIVE 2301 (EMB2301); CONTAINS InterPro DOMAIN/s: No apical meristem (NAM) protein (InterPro:IPR003441); BEST Arabidopsis thaliana protein match is: NAC domain protein 66 (TAIR:AT3G61910.1); Has 2975 Blast hits to 2968 proteins in 76 species: Archae - 0; Bacteria - 0; Metazoa - 2; Fungi - 0; Plants - 2973; Viruses - 0; Other Eukaryotes - 0 (source: NCBI BLink).	LMCO4	Laccase/Diphenol oxidase family protein	Encodes a protein with similarity to putative laccase, a member of laccase family (17 members in Arabidopsis). Might be involved in cell wall biosynthesis. Mutants have a mild irregular xylem phenotype.	IRREGULAR XYLEM 12 (IRX12); FUNCTIONS IN: laccase activity; INVOLVED IN: secondary cell wall biogenesis; LOCATED IN: endomembrane system, apoplast; EXPRESSED IN: 24 plant structures; EXPRESSED DURING: 13 growth stages; CONTAINS InterPro DOMAIN/s: Multicopper oxidase, type 3 (InterPro:IPR011707), Laccase (InterPro:IPR017761), Multicopper oxidase, type 2 (InterPro:IPR011706), Cupredoxin (InterPro:I…
layer2	AT2G46770	NST1	AT5G66690	UGT72E2	16	19	NAC (No Apical Meristem) domain transcriptional regulator superfamily protein	NAC transcription factor NST1. NST1 and NST2 are redundant in regulating secondary wall thickening in anther walls and siliques. NST1 promoter was detected in various tissues in which lignified secondary walls develop.	EMBRYO DEFECTIVE 2301 (EMB2301); CONTAINS InterPro DOMAIN/s: No apical meristem (NAM) protein (InterPro:IPR003441); BEST Arabidopsis thaliana protein match is: NAC domain protein 66 (TAIR:AT3G61910.1); Has 2975 Blast hits to 2968 proteins in 76 species: Archae - 0; Bacteria - 0; Metazoa - 2; Fungi - 0; Plants - 2973; Viruses - 0; Other Eukaryotes - 0 (source: NCBI BLink).	UGT72E2	UDP-Glycosyltransferase superfamily protein	UGT72E2 is an UDPG:coniferyl alcohol glucosyltransferase which glucosylates sinapyl- and coniferyl aldehydes as well as sinapyl- and coniferyl alcohol. The enzyme is thought to be involved in lignin metabolism. A knockdown mutant line (72E2KD) was obtained using RNAi silencing. A twofold reduction in coniferyl alcohol 4-<i>O</i>-glucoside and sinapyl alcohol 4-<i>O</i>-glucoside was detected in t…	UGT72E2; CONTAINS InterPro DOMAIN/s: UDP-glucuronosyl/UDP-glucosyltransferase (InterPro:IPR002213); BEST Arabidopsis thaliana protein match is: UDP-Glycosyltransferase superfamily protein (TAIR:AT5G26310.1); Has 1807 Blast hits to 1807 proteins in 277 species: Archae - 0; Bacteria - 0; Metazoa - 736; Fungi - 347; Plants - 385; Viruses - 0; Other Eukaryotes - 339 (source: NCBI BLink).
layer2	AT2G46770	NST1	AT4G37970	CAD6	18	19	NAC (No Apical Meristem) domain transcriptional regulator superfamily protein	NAC transcription factor NST1. NST1 and NST2 are redundant in regulating secondary wall thickening in anther walls and siliques. NST1 promoter was detected in various tissues in which lignified secondary walls develop.	EMBRYO DEFECTIVE 2301 (EMB2301); CONTAINS InterPro DOMAIN/s: No apical meristem (NAM) protein (InterPro:IPR003441); BEST Arabidopsis thaliana protein match is: NAC domain protein 66 (TAIR:AT3G61910.1); Has 2975 Blast hits to 2968 proteins in 76 species: Archae - 0; Bacteria - 0; Metazoa - 2; Fungi - 0; Plants - 2973; Viruses - 0; Other Eukaryotes - 0 (source: NCBI BLink).	CAD6	cinnamyl alcohol dehydrogenase 6	---	cinnamyl alcohol dehydrogenase 6 (CAD6); FUNCTIONS IN: oxidoreductase activity, zinc ion binding; INVOLVED IN: oxidation reduction; LOCATED IN: cellular_component unknown; EXPRESSED IN: 9 plant structures; EXPRESSED DURING: petal differentiation and expansion stage; CONTAINS InterPro DOMAIN/s: GroES-like (InterPro:IPR011032), Alcohol dehydrogenase GroES-like (InterPro:IPR013154), Alcohol dehydrog…
layer2	AT2G46770	NST1	AT3G53260	PAL2	16	19	NAC (No Apical Meristem) domain transcriptional regulator superfamily protein	NAC transcription factor NST1. NST1 and NST2 are redundant in regulating secondary wall thickening in anther walls and siliques. NST1 promoter was detected in various tissues in which lignified secondary walls develop.	EMBRYO DEFECTIVE 2301 (EMB2301); CONTAINS InterPro DOMAIN/s: No apical meristem (NAM) protein (InterPro:IPR003441); BEST Arabidopsis thaliana protein match is: NAC domain protein 66 (TAIR:AT3G61910.1); Has 2975 Blast hits to 2968 proteins in 76 species: Archae - 0; Bacteria - 0; Metazoa - 2; Fungi - 0; Plants - 2973; Viruses - 0; Other Eukaryotes - 0 (source: NCBI BLink).	PAL2	phenylalanine ammonia-lyase 2	Encodes phenylalanine lyase. Arabidopsis has four PALs: AT2G37040 (PAL1), AT3G53260 (PAL2), AT5G04230 (PAL3) and AT3G10340 (PAL4).	phenylalanine ammonia-lyase 2 (PAL2); FUNCTIONS IN: phenylalanine ammonia-lyase activity; INVOLVED IN: response to oxidative stress, response to karrikin, phenylpropanoid biosynthetic process, response to wounding, defense response; LOCATED IN: cytoplasm; EXPRESSED IN: 22 plant structures; EXPRESSED DURING: 14 growth stages; CONTAINS InterPro DOMAIN/s: Phenylalanine/histidine ammonia-lyase (Inter…
layer2	AT2G46770	NST1	AT1G67980	CCOAMT	16	19	NAC (No Apical Meristem) domain transcriptional regulator superfamily protein	NAC transcription factor NST1. NST1 and NST2 are redundant in regulating secondary wall thickening in anther walls and siliques. NST1 promoter was detected in various tissues in which lignified secondary walls develop.	EMBRYO DEFECTIVE 2301 (EMB2301); CONTAINS InterPro DOMAIN/s: No apical meristem (NAM) protein (InterPro:IPR003441); BEST Arabidopsis thaliana protein match is: NAC domain protein 66 (TAIR:AT3G61910.1); Has 2975 Blast hits to 2968 proteins in 76 species: Archae - 0; Bacteria - 0; Metazoa - 2; Fungi - 0; Plants - 2973; Viruses - 0; Other Eukaryotes - 0 (source: NCBI BLink).	CCOAMT	caffeoyl-CoA 3-O-methyltransferase	Encodes S-adenosyl-L-methionine: transcaffeoyl Coenzyme A 3-O-methyltransferase.	caffeoyl-CoA 3-O-methyltransferase (CCOAMT); CONTAINS InterPro DOMAIN/s: O-methyltransferase, family 3 (InterPro:IPR002935); BEST Arabidopsis thaliana protein match is: S-adenosyl-L-methionine-dependent methyltransferases superfamily protein (TAIR:AT1G67990.1); Has 30201 Blast hits to 17322 proteins in 780 species: Archae - 12; Bacteria - 1396; Metazoa - 17338; Fungi - 3422; Plants - 5037; Viruse…
layer2	AT2G46770	NST1	AT4G38190	CSLD4	13	19	NAC (No Apical Meristem) domain transcriptional regulator superfamily protein	NAC transcription factor NST1. NST1 and NST2 are redundant in regulating secondary wall thickening in anther walls and siliques. NST1 promoter was detected in various tissues in which lignified secondary walls develop.	EMBRYO DEFECTIVE 2301 (EMB2301); CONTAINS InterPro DOMAIN/s: No apical meristem (NAM) protein (InterPro:IPR003441); BEST Arabidopsis thaliana protein match is: NAC domain protein 66 (TAIR:AT3G61910.1); Has 2975 Blast hits to 2968 proteins in 76 species: Archae - 0; Bacteria - 0; Metazoa - 2; Fungi - 0; Plants - 2973; Viruses - 0; Other Eukaryotes - 0 (source: NCBI BLink).	CSLD4	cellulose synthase like D4	encodes a gene similar to cellulose synthase	cellulose synthase like D4 (CSLD4); CONTAINS InterPro DOMAIN/s: Cellulose synthase (InterPro:IPR005150); BEST Arabidopsis thaliana protein match is: cellulose synthase-like D3 (TAIR:AT3G03050.1); Has 3503 Blast hits to 2866 proteins in 674 species: Archae - 22; Bacteria - 1611; Metazoa - 5; Fungi - 10; Plants - 1761; Viruses - 2; Other Eukaryotes - 92 (source: NCBI BLink).
layer2	AT2G46770	NST1	AT5G64740	PRC1	8	19	NAC (No Apical Meristem) domain transcriptional regulator superfamily protein	NAC transcription factor NST1. NST1 and NST2 are redundant in regulating secondary wall thickening in anther walls and siliques. NST1 promoter was detected in various tissues in which lignified secondary walls develop.	EMBRYO DEFECTIVE 2301 (EMB2301); CONTAINS InterPro DOMAIN/s: No apical meristem (NAM) protein (InterPro:IPR003441); BEST Arabidopsis thaliana protein match is: NAC domain protein 66 (TAIR:AT3G61910.1); Has 2975 Blast hits to 2968 proteins in 76 species: Archae - 0; Bacteria - 0; Metazoa - 2; Fungi - 0; Plants - 2973; Viruses - 0; Other Eukaryotes - 0 (source: NCBI BLink).	PRC1	cellulose synthase 6	Encodes a cellulose synthase isomer. CESA6 mutants have cellulose defect in the primary cell wall. Multiple lines of evidence suggest that CESA6, along with CESA1 and CESA3 are present in the same plasma membrane complex for cellulose biosynthesis. CESA2 and CESA5 are related to CESA6, having partially redundant roles. As inferred from the null role of secondary wall-type CesAs, included in a set…	cellulose synthase 6 (CESA6); FUNCTIONS IN: cellulose synthase activity, transferase activity, transferring glycosyl groups; INVOLVED IN: in 6 processes; LOCATED IN: cortical microtubule, transverse to long axis, Golgi apparatus, cellulose synthase complex, plasma membrane, membrane; EXPRESSED IN: 25 plant structures; EXPRESSED DURING: 15 growth stages; CONTAINS InterPro DOMAIN/s: Cellulose synth…
layer2	AT4G22680	MYB85	AT4G34050	CCoAOMT1	19	18	myb domain protein 85	Encodes a putative transcription factor (MYB85).	myb domain protein 85 (MYB85); CONTAINS InterPro DOMAIN/s: SANT, DNA-binding (InterPro:IPR001005), Homeodomain-like (InterPro:IPR009057), Myb, DNA-binding (InterPro:IPR014778), HTH transcriptional regulator, Myb-type, DNA-binding (InterPro:IPR017930), Homeodomain-related (InterPro:IPR012287), Myb transcription factor (InterPro:IPR015495); BEST Arabidopsis thaliana protein match is: myb domain pro…	CCoAOMT1	S-adenosyl-L-methionine-dependent methyltransferases superfamily protein	---	caffeoyl coenzyme A O-methyltransferase 1 (CCoAOMT1); FUNCTIONS IN: caffeoyl-CoA O-methyltransferase activity; INVOLVED IN: coumarin biosynthetic process, response to cadmium ion; LOCATED IN: cytosol; EXPRESSED IN: 24 plant structures; EXPRESSED DURING: 14 growth stages; CONTAINS InterPro DOMAIN/s: O-methyltransferase, family 3 (InterPro:IPR002935); BEST Arabidopsis thaliana protein match is: S-a…
layer2	AT4G22680	MYB85	AT5G60020	LAC17	14	18	myb domain protein 85	Encodes a putative transcription factor (MYB85).	myb domain protein 85 (MYB85); CONTAINS InterPro DOMAIN/s: SANT, DNA-binding (InterPro:IPR001005), Homeodomain-like (InterPro:IPR009057), Myb, DNA-binding (InterPro:IPR014778), HTH transcriptional regulator, Myb-type, DNA-binding (InterPro:IPR017930), Homeodomain-related (InterPro:IPR012287), Myb transcription factor (InterPro:IPR015495); BEST Arabidopsis thaliana protein match is: myb domain pro…	LAC17	laccase 17	putative laccase, a member of laccase family of genes (17 members in Arabidopsis).	laccase 17 (LAC17); FUNCTIONS IN: laccase activity; INVOLVED IN: oxidation reduction, lignin catabolic process; LOCATED IN: endomembrane system, apoplast; EXPRESSED IN: 14 plant structures; EXPRESSED DURING: LP.04 four leaves visible, 4 anthesis, C globular stage, petal differentiation and expansion stage, LP.12 twelve leaves visible; CONTAINS InterPro DOMAIN/s: Multicopper oxidase, type 3 (Inter…
layer2	AT4G22680	MYB85	AT5G54160	OMT1	18	18	myb domain protein 85	Encodes a putative transcription factor (MYB85).	myb domain protein 85 (MYB85); CONTAINS InterPro DOMAIN/s: SANT, DNA-binding (InterPro:IPR001005), Homeodomain-like (InterPro:IPR009057), Myb, DNA-binding (InterPro:IPR014778), HTH transcriptional regulator, Myb-type, DNA-binding (InterPro:IPR017930), Homeodomain-related (InterPro:IPR012287), Myb transcription factor (InterPro:IPR015495); BEST Arabidopsis thaliana protein match is: myb domain pro…	OMT1	O-methyltransferase 1	A caffeic acid/5-hydroxyferulic acid O-methyltransferase. Interacts with 14-4-3 proteins in yeast 2 hybrid assay. AtOMT1 (At5g54160) encodes a flavonol 3_-O-methyltransferase that is highly active towards quercetin and myricetin. The substrate specificity identifies the enzyme as flavonol 3_-methyltransferase which replaces the former annotation of the gene to encode a caffeic acid/5-hydroxyferul…	O-methyltransferase 1 (OMT1); FUNCTIONS IN: myricetin 3'-O-methyltransferase activity, quercetin 3-O-methyltransferase activity, caffeate O-methyltransferase activity; INVOLVED IN: lignin biosynthetic process, flavonol biosynthetic process; LOCATED IN: cytosol, nucleus, plasma membrane, cytoplasm; EXPRESSED IN: 23 plant structures; EXPRESSED DURING: 14 growth stages; CONTAINS InterPro DOMAIN/s: W…
layer2	AT4G22680	MYB85	AT2G30490	REF3	18	18	myb domain protein 85	Encodes a putative transcription factor (MYB85).	myb domain protein 85 (MYB85); CONTAINS InterPro DOMAIN/s: SANT, DNA-binding (InterPro:IPR001005), Homeodomain-like (InterPro:IPR009057), Myb, DNA-binding (InterPro:IPR014778), HTH transcriptional regulator, Myb-type, DNA-binding (InterPro:IPR017930), Homeodomain-related (InterPro:IPR012287), Myb transcription factor (InterPro:IPR015495); BEST Arabidopsis thaliana protein match is: myb domain pro…	REF3	cinnamate-4-hydroxylase	Encodes a cinnamate-4-hydroxylase. Mutations in this gene impact phenylpropanoid metabolism, growth and development.	cinnamate-4-hydroxylase (C4H); FUNCTIONS IN: trans-cinnamate 4-monooxygenase activity; INVOLVED IN: in 9 processes; LOCATED IN: endoplasmic reticulum, plasma membrane, membrane, plant-type cell wall; EXPRESSED IN: 25 plant structures; EXPRESSED DURING: 14 growth stages; CONTAINS InterPro DOMAIN/s: Cytochrome P450 (InterPro:IPR001128), Cytochrome P450, E-class, group I (InterPro:IPR002401), Cytoch…
layer2	AT4G22680	MYB85	AT5G48930	HCT	17	18	myb domain protein 85	Encodes a putative transcription factor (MYB85).	myb domain protein 85 (MYB85); CONTAINS InterPro DOMAIN/s: SANT, DNA-binding (InterPro:IPR001005), Homeodomain-like (InterPro:IPR009057), Myb, DNA-binding (InterPro:IPR014778), HTH transcriptional regulator, Myb-type, DNA-binding (InterPro:IPR017930), Homeodomain-related (InterPro:IPR012287), Myb transcription factor (InterPro:IPR015495); BEST Arabidopsis thaliana protein match is: myb domain pro…	HCT	hydroxycinnamoyl-CoA shikimate/quinate hydroxycinnamoyl transferase	At5g48930 has been shown to encode for the hydroxycinnamoyl-Coenzyme A shikimate/quinate hydroxycinnamoyltransferase (HCT) both synthesizing and catabolizing the hydroxycinnamoylesters (coumaroyl/caffeoyl shikimate and quinate) involved in the phenylpropanoid pathway. Influence on the accumulation of flavonoids which in turn inhibit auxin transport and reduce plant growth.	hydroxycinnamoyl-CoA shikimate/quinate hydroxycinnamoyl transferase (HCT); CONTAINS InterPro DOMAIN/s: Transferase (InterPro:IPR003480); BEST Arabidopsis thaliana protein match is: HXXXD-type acyl-transferase family protein (TAIR:AT5G57840.1); Has 1807 Blast hits to 1807 proteins in 277 species: Archae - 0; Bacteria - 0; Metazoa - 736; Fungi - 347; Plants - 385; Viruses - 0; Other Eukaryotes - 33…
layer2	AT4G22680	MYB85	AT1G15950	IRX4	17	18	myb domain protein 85	Encodes a putative transcription factor (MYB85).	myb domain protein 85 (MYB85); CONTAINS InterPro DOMAIN/s: SANT, DNA-binding (InterPro:IPR001005), Homeodomain-like (InterPro:IPR009057), Myb, DNA-binding (InterPro:IPR014778), HTH transcriptional regulator, Myb-type, DNA-binding (InterPro:IPR017930), Homeodomain-related (InterPro:IPR012287), Myb transcription factor (InterPro:IPR015495); BEST Arabidopsis thaliana protein match is: myb domain pro…	IRX4	cinnamoyl coa reductase 1	Encodes a cinnamoyl CoA reductase. Involved in lignin biosynthesis.	cinnamoyl coa reductase 1 (CCR1); CONTAINS InterPro DOMAIN/s: NAD-dependent epimerase/dehydratase (InterPro:IPR001509), NAD(P)-binding domain (InterPro:IPR016040); BEST Arabidopsis thaliana protein match is: cinnamoyl coa reductase (TAIR:AT1G80820.1); Has 12077 Blast hits to 12065 proteins in 1900 species: Archae - 220; Bacteria - 5385; Metazoa - 413; Fungi - 986; Plants - 2545; Viruses - 54; Oth…
layer2	AT4G22680	MYB85	AT4G18780	LEW2	15	18	myb domain protein 85	Encodes a putative transcription factor (MYB85).	myb domain protein 85 (MYB85); CONTAINS InterPro DOMAIN/s: SANT, DNA-binding (InterPro:IPR001005), Homeodomain-like (InterPro:IPR009057), Myb, DNA-binding (InterPro:IPR014778), HTH transcriptional regulator, Myb-type, DNA-binding (InterPro:IPR017930), Homeodomain-related (InterPro:IPR012287), Myb transcription factor (InterPro:IPR015495); BEST Arabidopsis thaliana protein match is: myb domain pro…	LEW2	cellulose synthase family protein	Encodes a member of the cellulose synthase family involved in secondary cell wall biosynthesis. Mutants have abnormal xylem formation, reduced cellulose content, and enhanced drought and osmotic stress tolerance. Mediates resistance towards bacterial pathogens via ABA. Confers resistance towards bacterial and fungal pathogens, independent of salicylic acid, ethylene and jasmonate signaling.	IRREGULAR XYLEM 1 (IRX1); FUNCTIONS IN: cellulose synthase activity, transferase activity, transferring glycosyl groups; INVOLVED IN: in 7 processes; LOCATED IN: cell wall, plasma membrane; EXPRESSED IN: 21 plant structures; EXPRESSED DURING: 9 growth stages; CONTAINS InterPro DOMAIN/s: Cellulose synthase (InterPro:IPR005150); BEST Arabidopsis thaliana protein match is: cellulose synthase A4 (TAI…
layer2	AT4G22680	MYB85	AT5G44030	NWS2	14	18	myb domain protein 85	Encodes a putative transcription factor (MYB85).	myb domain protein 85 (MYB85); CONTAINS InterPro DOMAIN/s: SANT, DNA-binding (InterPro:IPR001005), Homeodomain-like (InterPro:IPR009057), Myb, DNA-binding (InterPro:IPR014778), HTH transcriptional regulator, Myb-type, DNA-binding (InterPro:IPR017930), Homeodomain-related (InterPro:IPR012287), Myb transcription factor (InterPro:IPR015495); BEST Arabidopsis thaliana protein match is: myb domain pro…	NWS2	cellulose synthase A4	Encodes a cellulose synthase involved in secondary cell wall biosynthesis. Confers resistance towards bacterial and fungal pathogens, independent of salicylic acid, ethylene and jasmonate signaling.	cellulose synthase A4 (CESA4); FUNCTIONS IN: cellulose synthase activity, transferase activity, transferring glycosyl groups; INVOLVED IN: cellulose biosynthetic process, plant-type cell wall biogenesis, defense response to bacterium, defense response to fungus, secondary cell wall biogenesis; LOCATED IN: membrane; EXPRESSED IN: 24 plant structures; EXPRESSED DURING: 11 growth stages; CONTAINS In…
layer2	AT4G22680	MYB85	AT2G37040	PAL1	18	18	myb domain protein 85	Encodes a putative transcription factor (MYB85).	myb domain protein 85 (MYB85); CONTAINS InterPro DOMAIN/s: SANT, DNA-binding (InterPro:IPR001005), Homeodomain-like (InterPro:IPR009057), Myb, DNA-binding (InterPro:IPR014778), HTH transcriptional regulator, Myb-type, DNA-binding (InterPro:IPR017930), Homeodomain-related (InterPro:IPR012287), Myb transcription factor (InterPro:IPR015495); BEST Arabidopsis thaliana protein match is: myb domain pro…	PAL1	PHE ammonia lyase 1	Encodes PAL1, a phenylalanine ammonia-lyase. Arabidopsis has four PALs: AT2G37040 (PAL1), AT3G53260 (PAL2), AT5G04230 (PAL3) and AT3G10340 (PAL4).	PHE ammonia lyase 1 (PAL1); FUNCTIONS IN: phenylalanine ammonia-lyase activity; INVOLVED IN: in 10 processes; LOCATED IN: cytoplasm; EXPRESSED IN: 22 plant structures; EXPRESSED DURING: 13 growth stages; CONTAINS InterPro DOMAIN/s: Phenylalanine/histidine ammonia-lyase (InterPro:IPR001106), Phenylalanine/histidine ammonia-lyases, active site (InterPro:IPR022313), L-Aspartase-like (InterPro:IPR008…
layer2	AT4G22680	MYB85	AT5G17420	MUR10	14	18	myb domain protein 85	Encodes a putative transcription factor (MYB85).	myb domain protein 85 (MYB85); CONTAINS InterPro DOMAIN/s: SANT, DNA-binding (InterPro:IPR001005), Homeodomain-like (InterPro:IPR009057), Myb, DNA-binding (InterPro:IPR014778), HTH transcriptional regulator, Myb-type, DNA-binding (InterPro:IPR017930), Homeodomain-related (InterPro:IPR012287), Myb transcription factor (InterPro:IPR015495); BEST Arabidopsis thaliana protein match is: myb domain pro…	MUR10	Cellulose synthase family protein	Encodes a xylem-specific cellulose synthase that is phosphorylated on one or more serine residues (on either S185 or one of S180 or S181).	IRREGULAR XYLEM 3 (IRX3); FUNCTIONS IN: cellulose synthase activity; INVOLVED IN: cellulose biosynthetic process, plant-type cell wall biogenesis, secondary cell wall biogenesis, rhamnogalacturonan I side chain metabolic process; LOCATED IN: plasma membrane, chloroplast; EXPRESSED IN: 27 plant structures; EXPRESSED DURING: 14 growth stages; CONTAINS InterPro DOMAIN/s: Cellulose synthase (InterPro…
layer2	AT4G22680	MYB85	AT2G40890	CYP98A3	14	18	myb domain protein 85	Encodes a putative transcription factor (MYB85).	myb domain protein 85 (MYB85); CONTAINS InterPro DOMAIN/s: SANT, DNA-binding (InterPro:IPR001005), Homeodomain-like (InterPro:IPR009057), Myb, DNA-binding (InterPro:IPR014778), HTH transcriptional regulator, Myb-type, DNA-binding (InterPro:IPR017930), Homeodomain-related (InterPro:IPR012287), Myb transcription factor (InterPro:IPR015495); BEST Arabidopsis thaliana protein match is: myb domain pro…	CYP98A3	cytochrome P450, family 98, subfamily A, polypeptide 3	encodes coumarate 3-hydroxylase (C3H), a P450-dependent monooxygenase. Involved in lignin biosynthesis and flavonoid biosynthesis. Also affects the biosynthesis of coumarins such as scopoletin and scopolin as a branching-out-pathway from the phenylpropanoid acid level.	cytochrome P450, family 98, subfamily A, polypeptide 3 (CYP98A3); FUNCTIONS IN: monooxygenase activity, p-coumarate 3-hydroxylase activity; INVOLVED IN: coumarin biosynthetic process, lignin biosynthetic process, phenylpropanoid biosynthetic process, flavonoid biosynthetic process; LOCATED IN: mitochondrion, endoplasmic reticulum, plasma membrane, microsome; EXPRESSED IN: 25 plant structures; EXP…
layer2	AT4G22680	MYB85	AT4G36220	FAH1	16	18	myb domain protein 85	Encodes a putative transcription factor (MYB85).	myb domain protein 85 (MYB85); CONTAINS InterPro DOMAIN/s: SANT, DNA-binding (InterPro:IPR001005), Homeodomain-like (InterPro:IPR009057), Myb, DNA-binding (InterPro:IPR014778), HTH transcriptional regulator, Myb-type, DNA-binding (InterPro:IPR017930), Homeodomain-related (InterPro:IPR012287), Myb transcription factor (InterPro:IPR015495); BEST Arabidopsis thaliana protein match is: myb domain pro…	FAH1	ferulic acid 5-hydroxylase 1	encodes ferulate 5-hydroxylase (F5H). Involved in lignin biosynthesis.	ferulic acid 5-hydroxylase 1 (FAH1); FUNCTIONS IN: ferulate 5-hydroxylase activity, monooxygenase activity; INVOLVED IN: lignin biosynthetic process, response to UV-B, phenylpropanoid biosynthetic process; LOCATED IN: endoplasmic reticulum; EXPRESSED IN: 20 plant structures; EXPRESSED DURING: 12 growth stages; CONTAINS InterPro DOMAIN/s: Cytochrome P450 (InterPro:IPR001128), Cytochrome P450, E-cl…
layer2	AT4G22680	MYB85	AT2G38080	LAC4	12	18	myb domain protein 85	Encodes a putative transcription factor (MYB85).	myb domain protein 85 (MYB85); CONTAINS InterPro DOMAIN/s: SANT, DNA-binding (InterPro:IPR001005), Homeodomain-like (InterPro:IPR009057), Myb, DNA-binding (InterPro:IPR014778), HTH transcriptional regulator, Myb-type, DNA-binding (InterPro:IPR017930), Homeodomain-related (InterPro:IPR012287), Myb transcription factor (InterPro:IPR015495); BEST Arabidopsis thaliana protein match is: myb domain pro…	LMCO4	Laccase/Diphenol oxidase family protein	Encodes a protein with similarity to putative laccase, a member of laccase family (17 members in Arabidopsis). Might be involved in cell wall biosynthesis. Mutants have a mild irregular xylem phenotype.	IRREGULAR XYLEM 12 (IRX12); FUNCTIONS IN: laccase activity; INVOLVED IN: secondary cell wall biogenesis; LOCATED IN: endomembrane system, apoplast; EXPRESSED IN: 24 plant structures; EXPRESSED DURING: 13 growth stages; CONTAINS InterPro DOMAIN/s: Multicopper oxidase, type 3 (InterPro:IPR011707), Laccase (InterPro:IPR017761), Multicopper oxidase, type 2 (InterPro:IPR011706), Cupredoxin (InterPro:I…
layer2	AT4G22680	MYB85	AT5G66690	UGT72E2	15	18	myb domain protein 85	Encodes a putative transcription factor (MYB85).	myb domain protein 85 (MYB85); CONTAINS InterPro DOMAIN/s: SANT, DNA-binding (InterPro:IPR001005), Homeodomain-like (InterPro:IPR009057), Myb, DNA-binding (InterPro:IPR014778), HTH transcriptional regulator, Myb-type, DNA-binding (InterPro:IPR017930), Homeodomain-related (InterPro:IPR012287), Myb transcription factor (InterPro:IPR015495); BEST Arabidopsis thaliana protein match is: myb domain pro…	UGT72E2	UDP-Glycosyltransferase superfamily protein	UGT72E2 is an UDPG:coniferyl alcohol glucosyltransferase which glucosylates sinapyl- and coniferyl aldehydes as well as sinapyl- and coniferyl alcohol. The enzyme is thought to be involved in lignin metabolism. A knockdown mutant line (72E2KD) was obtained using RNAi silencing. A twofold reduction in coniferyl alcohol 4-<i>O</i>-glucoside and sinapyl alcohol 4-<i>O</i>-glucoside was detected in t…	UGT72E2; CONTAINS InterPro DOMAIN/s: UDP-glucuronosyl/UDP-glucosyltransferase (InterPro:IPR002213); BEST Arabidopsis thaliana protein match is: UDP-Glycosyltransferase superfamily protein (TAIR:AT5G26310.1); Has 1807 Blast hits to 1807 proteins in 277 species: Archae - 0; Bacteria - 0; Metazoa - 736; Fungi - 347; Plants - 385; Viruses - 0; Other Eukaryotes - 339 (source: NCBI BLink).
layer2	AT4G22680	MYB85	AT4G37970	CAD6	12	18	myb domain protein 85	Encodes a putative transcription factor (MYB85).	myb domain protein 85 (MYB85); CONTAINS InterPro DOMAIN/s: SANT, DNA-binding (InterPro:IPR001005), Homeodomain-like (InterPro:IPR009057), Myb, DNA-binding (InterPro:IPR014778), HTH transcriptional regulator, Myb-type, DNA-binding (InterPro:IPR017930), Homeodomain-related (InterPro:IPR012287), Myb transcription factor (InterPro:IPR015495); BEST Arabidopsis thaliana protein match is: myb domain pro…	CAD6	cinnamyl alcohol dehydrogenase 6	---	cinnamyl alcohol dehydrogenase 6 (CAD6); FUNCTIONS IN: oxidoreductase activity, zinc ion binding; INVOLVED IN: oxidation reduction; LOCATED IN: cellular_component unknown; EXPRESSED IN: 9 plant structures; EXPRESSED DURING: petal differentiation and expansion stage; CONTAINS InterPro DOMAIN/s: GroES-like (InterPro:IPR011032), Alcohol dehydrogenase GroES-like (InterPro:IPR013154), Alcohol dehydrog…
layer2	AT4G22680	MYB85	AT3G53260	PAL2	16	18	myb domain protein 85	Encodes a putative transcription factor (MYB85).	myb domain protein 85 (MYB85); CONTAINS InterPro DOMAIN/s: SANT, DNA-binding (InterPro:IPR001005), Homeodomain-like (InterPro:IPR009057), Myb, DNA-binding (InterPro:IPR014778), HTH transcriptional regulator, Myb-type, DNA-binding (InterPro:IPR017930), Homeodomain-related (InterPro:IPR012287), Myb transcription factor (InterPro:IPR015495); BEST Arabidopsis thaliana protein match is: myb domain pro…	PAL2	phenylalanine ammonia-lyase 2	Encodes phenylalanine lyase. Arabidopsis has four PALs: AT2G37040 (PAL1), AT3G53260 (PAL2), AT5G04230 (PAL3) and AT3G10340 (PAL4).	phenylalanine ammonia-lyase 2 (PAL2); FUNCTIONS IN: phenylalanine ammonia-lyase activity; INVOLVED IN: response to oxidative stress, response to karrikin, phenylpropanoid biosynthetic process, response to wounding, defense response; LOCATED IN: cytoplasm; EXPRESSED IN: 22 plant structures; EXPRESSED DURING: 14 growth stages; CONTAINS InterPro DOMAIN/s: Phenylalanine/histidine ammonia-lyase (Inter…
layer2	AT4G22680	MYB85	AT1G67980	CCOAMT	15	18	myb domain protein 85	Encodes a putative transcription factor (MYB85).	myb domain protein 85 (MYB85); CONTAINS InterPro DOMAIN/s: SANT, DNA-binding (InterPro:IPR001005), Homeodomain-like (InterPro:IPR009057), Myb, DNA-binding (InterPro:IPR014778), HTH transcriptional regulator, Myb-type, DNA-binding (InterPro:IPR017930), Homeodomain-related (InterPro:IPR012287), Myb transcription factor (InterPro:IPR015495); BEST Arabidopsis thaliana protein match is: myb domain pro…	CCOAMT	caffeoyl-CoA 3-O-methyltransferase	Encodes S-adenosyl-L-methionine: transcaffeoyl Coenzyme A 3-O-methyltransferase.	caffeoyl-CoA 3-O-methyltransferase (CCOAMT); CONTAINS InterPro DOMAIN/s: O-methyltransferase, family 3 (InterPro:IPR002935); BEST Arabidopsis thaliana protein match is: S-adenosyl-L-methionine-dependent methyltransferases superfamily protein (TAIR:AT1G67990.1); Has 30201 Blast hits to 17322 proteins in 780 species: Archae - 12; Bacteria - 1396; Metazoa - 17338; Fungi - 3422; Plants - 5037; Viruse…
layer2	AT4G22680	MYB85	AT4G38190	CSLD4	12	18	myb domain protein 85	Encodes a putative transcription factor (MYB85).	myb domain protein 85 (MYB85); CONTAINS InterPro DOMAIN/s: SANT, DNA-binding (InterPro:IPR001005), Homeodomain-like (InterPro:IPR009057), Myb, DNA-binding (InterPro:IPR014778), HTH transcriptional regulator, Myb-type, DNA-binding (InterPro:IPR017930), Homeodomain-related (InterPro:IPR012287), Myb transcription factor (InterPro:IPR015495); BEST Arabidopsis thaliana protein match is: myb domain pro…	CSLD4	cellulose synthase like D4	encodes a gene similar to cellulose synthase	cellulose synthase like D4 (CSLD4); CONTAINS InterPro DOMAIN/s: Cellulose synthase (InterPro:IPR005150); BEST Arabidopsis thaliana protein match is: cellulose synthase-like D3 (TAIR:AT3G03050.1); Has 3503 Blast hits to 2866 proteins in 674 species: Archae - 22; Bacteria - 1611; Metazoa - 5; Fungi - 10; Plants - 1761; Viruses - 2; Other Eukaryotes - 92 (source: NCBI BLink).
layer2	AT1G79180	MYB63	AT4G34050	CCoAOMT1	18	17	homeobox from Arabidopsis thaliana	Homeobox-leucine zipper protein.	homeobox from Arabidopsis thaliana (HAT14); FUNCTIONS IN: DNA binding, sequence-specific DNA binding transcription factor activity; INVOLVED IN: regulation of transcription, DNA-dependent, regulation of transcription; LOCATED IN: nucleus; EXPRESSED IN: 18 plant structures; EXPRESSED DURING: 9 growth stages; CONTAINS InterPro DOMAIN/s: Homeobox, conserved site (InterPro:IPR017970), Homeobox (Inter…	CCoAOMT1	S-adenosyl-L-methionine-dependent methyltransferases superfamily protein	---	caffeoyl coenzyme A O-methyltransferase 1 (CCoAOMT1); FUNCTIONS IN: caffeoyl-CoA O-methyltransferase activity; INVOLVED IN: coumarin biosynthetic process, response to cadmium ion; LOCATED IN: cytosol; EXPRESSED IN: 24 plant structures; EXPRESSED DURING: 14 growth stages; CONTAINS InterPro DOMAIN/s: O-methyltransferase, family 3 (InterPro:IPR002935); BEST Arabidopsis thaliana protein match is: S-a…
layer2	AT1G79180	MYB63	AT5G60020	LAC17	8	17	homeobox from Arabidopsis thaliana	Homeobox-leucine zipper protein.	homeobox from Arabidopsis thaliana (HAT14); FUNCTIONS IN: DNA binding, sequence-specific DNA binding transcription factor activity; INVOLVED IN: regulation of transcription, DNA-dependent, regulation of transcription; LOCATED IN: nucleus; EXPRESSED IN: 18 plant structures; EXPRESSED DURING: 9 growth stages; CONTAINS InterPro DOMAIN/s: Homeobox, conserved site (InterPro:IPR017970), Homeobox (Inter…	LAC17	laccase 17	putative laccase, a member of laccase family of genes (17 members in Arabidopsis).	laccase 17 (LAC17); FUNCTIONS IN: laccase activity; INVOLVED IN: oxidation reduction, lignin catabolic process; LOCATED IN: endomembrane system, apoplast; EXPRESSED IN: 14 plant structures; EXPRESSED DURING: LP.04 four leaves visible, 4 anthesis, C globular stage, petal differentiation and expansion stage, LP.12 twelve leaves visible; CONTAINS InterPro DOMAIN/s: Multicopper oxidase, type 3 (Inter…
layer2	AT1G79180	MYB63	AT5G54160	OMT1	14	17	homeobox from Arabidopsis thaliana	Homeobox-leucine zipper protein.	homeobox from Arabidopsis thaliana (HAT14); FUNCTIONS IN: DNA binding, sequence-specific DNA binding transcription factor activity; INVOLVED IN: regulation of transcription, DNA-dependent; LOCATED IN: nucleus; EXPRESSED IN: 18 plant structures; EXPRESSED DURING: 9 growth stages; BEST Arabidopsis thaliana protein match is: Homeobox-leucine zipper protein 4 (HB-4) / HD-ZIP protein (TAIR:AT4G17460.1…	OMT1	O-methyltransferase 1	A caffeic acid/5-hydroxyferulic acid O-methyltransferase. Interacts with 14-4-3 proteins in yeast 2 hybrid assay. AtOMT1 (At5g54160) encodes a flavonol 3_-O-methyltransferase that is highly active towards quercetin and myricetin. The substrate specificity identifies the enzyme as flavonol 3_-methyltransferase which replaces the former annotation of the gene to encode a caffeic acid/5-hydroxyferul…	O-methyltransferase 1 (OMT1); FUNCTIONS IN: myricetin 3'-O-methyltransferase activity, quercetin 3-O-methyltransferase activity, caffeate O-methyltransferase activity; INVOLVED IN: lignin biosynthetic process, flavonol biosynthetic process; LOCATED IN: cytosol, nucleus, plasma membrane, cytoplasm; EXPRESSED IN: 23 plant structures; EXPRESSED DURING: 14 growth stages; CONTAINS InterPro DOMAIN/s: W…
layer2	AT1G79180	MYB63	AT2G30490	REF3	16	17	homeobox from Arabidopsis thaliana	Homeobox-leucine zipper protein.	homeobox from Arabidopsis thaliana (HAT14); FUNCTIONS IN: DNA binding, sequence-specific DNA binding transcription factor activity; INVOLVED IN: regulation of transcription, DNA-dependent, regulation of transcription; LOCATED IN: nucleus; EXPRESSED IN: 18 plant structures; EXPRESSED DURING: 9 growth stages; CONTAINS InterPro DOMAIN/s: Homeobox, conserved site (InterPro:IPR017970), Homeobox (Inter…	REF3	cinnamate-4-hydroxylase	Encodes a cinnamate-4-hydroxylase. Mutations in this gene impact phenylpropanoid metabolism, growth and development.	cinnamate-4-hydroxylase (C4H); FUNCTIONS IN: trans-cinnamate 4-monooxygenase activity; INVOLVED IN: in 9 processes; LOCATED IN: endoplasmic reticulum, plasma membrane, membrane, plant-type cell wall; EXPRESSED IN: 25 plant structures; EXPRESSED DURING: 14 growth stages; CONTAINS InterPro DOMAIN/s: Cytochrome P450 (InterPro:IPR001128), Cytochrome P450, E-class, group I (InterPro:IPR002401), Cytoch…
layer2	AT1G79180	MYB63	AT5G48930	HCT	17	17	homeobox from Arabidopsis thaliana	Homeobox-leucine zipper protein.	homeobox from Arabidopsis thaliana (HAT14); FUNCTIONS IN: DNA binding, sequence-specific DNA binding transcription factor activity; INVOLVED IN: regulation of transcription, DNA-dependent; LOCATED IN: nucleus; EXPRESSED IN: 18 plant structures; EXPRESSED DURING: 9 growth stages; BEST Arabidopsis thaliana protein match is: Homeobox-leucine zipper protein 4 (HB-4) / HD-ZIP protein (TAIR:AT4G17460.1…	HCT	hydroxycinnamoyl-CoA shikimate/quinate hydroxycinnamoyl transferase	At5g48930 has been shown to encode for the hydroxycinnamoyl-Coenzyme A shikimate/quinate hydroxycinnamoyltransferase (HCT) both synthesizing and catabolizing the hydroxycinnamoylesters (coumaroyl/caffeoyl shikimate and quinate) involved in the phenylpropanoid pathway. Influence on the accumulation of flavonoids which in turn inhibit auxin transport and reduce plant growth.	hydroxycinnamoyl-CoA shikimate/quinate hydroxycinnamoyl transferase (HCT); CONTAINS InterPro DOMAIN/s: Transferase (InterPro:IPR003480); BEST Arabidopsis thaliana protein match is: HXXXD-type acyl-transferase family protein (TAIR:AT5G57840.1); Has 1807 Blast hits to 1807 proteins in 277 species: Archae - 0; Bacteria - 0; Metazoa - 736; Fungi - 347; Plants - 385; Viruses - 0; Other Eukaryotes - 33…
layer2	AT1G79180	MYB63	AT1G15950	IRX4	16	17	homeobox from Arabidopsis thaliana	Homeobox-leucine zipper protein.	homeobox from Arabidopsis thaliana (HAT14); FUNCTIONS IN: DNA binding, sequence-specific DNA binding transcription factor activity; INVOLVED IN: regulation of transcription, DNA-dependent, regulation of transcription; LOCATED IN: nucleus; EXPRESSED IN: 18 plant structures; EXPRESSED DURING: 9 growth stages; CONTAINS InterPro DOMAIN/s: Homeobox, conserved site (InterPro:IPR017970), Homeobox (Inter…	IRX4	cinnamoyl coa reductase 1	Encodes a cinnamoyl CoA reductase. Involved in lignin biosynthesis.	cinnamoyl coa reductase 1 (CCR1); CONTAINS InterPro DOMAIN/s: NAD-dependent epimerase/dehydratase (InterPro:IPR001509), NAD(P)-binding domain (InterPro:IPR016040); BEST Arabidopsis thaliana protein match is: cinnamoyl coa reductase (TAIR:AT1G80820.1); Has 12077 Blast hits to 12065 proteins in 1900 species: Archae - 220; Bacteria - 5385; Metazoa - 413; Fungi - 986; Plants - 2545; Viruses - 54; Oth…
layer2	AT1G79180	MYB63	AT4G18780	LEW2	12	17	homeobox from Arabidopsis thaliana	Homeobox-leucine zipper protein.	homeobox from Arabidopsis thaliana (HAT14); FUNCTIONS IN: DNA binding, sequence-specific DNA binding transcription factor activity; INVOLVED IN: regulation of transcription, DNA-dependent; LOCATED IN: nucleus; EXPRESSED IN: 18 plant structures; EXPRESSED DURING: 9 growth stages; BEST Arabidopsis thaliana protein match is: Homeobox-leucine zipper protein 4 (HB-4) / HD-ZIP protein (TAIR:AT4G17460.1…	LEW2	cellulose synthase family protein	Encodes a member of the cellulose synthase family involved in secondary cell wall biosynthesis. Mutants have abnormal xylem formation, reduced cellulose content, and enhanced drought and osmotic stress tolerance. Mediates resistance towards bacterial pathogens via ABA. Confers resistance towards bacterial and fungal pathogens, independent of salicylic acid, ethylene and jasmonate signaling.	IRREGULAR XYLEM 1 (IRX1); FUNCTIONS IN: cellulose synthase activity, transferase activity, transferring glycosyl groups; INVOLVED IN: in 7 processes; LOCATED IN: cell wall, plasma membrane; EXPRESSED IN: 21 plant structures; EXPRESSED DURING: 9 growth stages; CONTAINS InterPro DOMAIN/s: Cellulose synthase (InterPro:IPR005150); BEST Arabidopsis thaliana protein match is: cellulose synthase A4 (TAI…
layer2	AT1G79180	MYB63	AT5G44030	NWS2	11	17	homeobox from Arabidopsis thaliana	Homeobox-leucine zipper protein.	homeobox from Arabidopsis thaliana (HAT14); FUNCTIONS IN: DNA binding, sequence-specific DNA binding transcription factor activity; INVOLVED IN: regulation of transcription, DNA-dependent; LOCATED IN: nucleus; EXPRESSED IN: 18 plant structures; EXPRESSED DURING: 9 growth stages; BEST Arabidopsis thaliana protein match is: Homeobox-leucine zipper protein 4 (HB-4) / HD-ZIP protein (TAIR:AT4G17460.1…	NWS2	cellulose synthase A4	Encodes a cellulose synthase involved in secondary cell wall biosynthesis. Confers resistance towards bacterial and fungal pathogens, independent of salicylic acid, ethylene and jasmonate signaling.	cellulose synthase A4 (CESA4); FUNCTIONS IN: cellulose synthase activity, transferase activity, transferring glycosyl groups; INVOLVED IN: cellulose biosynthetic process, plant-type cell wall biogenesis, defense response to bacterium, defense response to fungus, secondary cell wall biogenesis; LOCATED IN: membrane; EXPRESSED IN: 24 plant structures; EXPRESSED DURING: 11 growth stages; CONTAINS In…
layer2	AT1G79180	MYB63	AT2G37040	PAL1	16	17	homeobox from Arabidopsis thaliana	Homeobox-leucine zipper protein.	homeobox from Arabidopsis thaliana (HAT14); FUNCTIONS IN: DNA binding, sequence-specific DNA binding transcription factor activity; INVOLVED IN: regulation of transcription, DNA-dependent; LOCATED IN: nucleus; EXPRESSED IN: 18 plant structures; EXPRESSED DURING: 9 growth stages; BEST Arabidopsis thaliana protein match is: Homeobox-leucine zipper protein 4 (HB-4) / HD-ZIP protein (TAIR:AT4G17460.1…	PAL1	PHE ammonia lyase 1	Encodes PAL1, a phenylalanine ammonia-lyase. Arabidopsis has four PALs: AT2G37040 (PAL1), AT3G53260 (PAL2), AT5G04230 (PAL3) and AT3G10340 (PAL4).	PHE ammonia lyase 1 (PAL1); FUNCTIONS IN: phenylalanine ammonia-lyase activity; INVOLVED IN: in 10 processes; LOCATED IN: cytoplasm; EXPRESSED IN: 22 plant structures; EXPRESSED DURING: 13 growth stages; CONTAINS InterPro DOMAIN/s: Phenylalanine/histidine ammonia-lyase (InterPro:IPR001106), Phenylalanine/histidine ammonia-lyases, active site (InterPro:IPR022313), L-Aspartase-like (InterPro:IPR008…
layer2	AT1G79180	MYB63	AT5G17420	MUR10	12	17	homeobox from Arabidopsis thaliana	Homeobox-leucine zipper protein.	homeobox from Arabidopsis thaliana (HAT14); FUNCTIONS IN: DNA binding, sequence-specific DNA binding transcription factor activity; INVOLVED IN: regulation of transcription, DNA-dependent, regulation of transcription; LOCATED IN: nucleus; EXPRESSED IN: 18 plant structures; EXPRESSED DURING: 9 growth stages; CONTAINS InterPro DOMAIN/s: Homeobox, conserved site (InterPro:IPR017970), Homeobox (Inter…	MUR10	Cellulose synthase family protein	Encodes a xylem-specific cellulose synthase that is phosphorylated on one or more serine residues (on either S185 or one of S180 or S181).	IRREGULAR XYLEM 3 (IRX3); FUNCTIONS IN: cellulose synthase activity; INVOLVED IN: cellulose biosynthetic process, plant-type cell wall biogenesis, secondary cell wall biogenesis, rhamnogalacturonan I side chain metabolic process; LOCATED IN: plasma membrane, chloroplast; EXPRESSED IN: 27 plant structures; EXPRESSED DURING: 14 growth stages; CONTAINS InterPro DOMAIN/s: Cellulose synthase (InterPro…
layer2	AT1G79180	MYB63	AT2G40890	CYP98A3	15	17	homeobox from Arabidopsis thaliana	Homeobox-leucine zipper protein.	homeobox from Arabidopsis thaliana (HAT14); FUNCTIONS IN: DNA binding, sequence-specific DNA binding transcription factor activity; INVOLVED IN: regulation of transcription, DNA-dependent; LOCATED IN: nucleus; EXPRESSED IN: 18 plant structures; EXPRESSED DURING: 9 growth stages; BEST Arabidopsis thaliana protein match is: Homeobox-leucine zipper protein 4 (HB-4) / HD-ZIP protein (TAIR:AT4G17460.1…	CYP98A3	cytochrome P450, family 98, subfamily A, polypeptide 3	encodes coumarate 3-hydroxylase (C3H), a P450-dependent monooxygenase. Involved in lignin biosynthesis and flavonoid biosynthesis. Also affects the biosynthesis of coumarins such as scopoletin and scopolin as a branching-out-pathway from the phenylpropanoid acid level.	cytochrome P450, family 98, subfamily A, polypeptide 3 (CYP98A3); FUNCTIONS IN: monooxygenase activity, p-coumarate 3-hydroxylase activity; INVOLVED IN: coumarin biosynthetic process, lignin biosynthetic process, phenylpropanoid biosynthetic process, flavonoid biosynthetic process; LOCATED IN: mitochondrion, endoplasmic reticulum, plasma membrane, microsome; EXPRESSED IN: 25 plant structures; EXP…
layer2	AT1G79180	MYB63	AT4G36220	FAH1	9	17	homeobox from Arabidopsis thaliana	Homeobox-leucine zipper protein.	homeobox from Arabidopsis thaliana (HAT14); FUNCTIONS IN: DNA binding, sequence-specific DNA binding transcription factor activity; INVOLVED IN: regulation of transcription, DNA-dependent; LOCATED IN: nucleus; EXPRESSED IN: 18 plant structures; EXPRESSED DURING: 9 growth stages; BEST Arabidopsis thaliana protein match is: Homeobox-leucine zipper protein 4 (HB-4) / HD-ZIP protein (TAIR:AT4G17460.1…	FAH1	ferulic acid 5-hydroxylase 1	encodes ferulate 5-hydroxylase (F5H). Involved in lignin biosynthesis.	ferulic acid 5-hydroxylase 1 (FAH1); FUNCTIONS IN: ferulate 5-hydroxylase activity, monooxygenase activity; INVOLVED IN: lignin biosynthetic process, response to UV-B, phenylpropanoid biosynthetic process; LOCATED IN: endoplasmic reticulum; EXPRESSED IN: 20 plant structures; EXPRESSED DURING: 12 growth stages; CONTAINS InterPro DOMAIN/s: Cytochrome P450 (InterPro:IPR001128), Cytochrome P450, E-cl…
layer2	AT1G79180	MYB63	AT2G38080	LAC4	12	17	homeobox from Arabidopsis thaliana	Homeobox-leucine zipper protein.	homeobox from Arabidopsis thaliana (HAT14); FUNCTIONS IN: DNA binding, sequence-specific DNA binding transcription factor activity; INVOLVED IN: regulation of transcription, DNA-dependent, regulation of transcription; LOCATED IN: nucleus; EXPRESSED IN: 18 plant structures; EXPRESSED DURING: 9 growth stages; CONTAINS InterPro DOMAIN/s: Homeobox, conserved site (InterPro:IPR017970), Homeobox (Inter…	LMCO4	Laccase/Diphenol oxidase family protein	Encodes a protein with similarity to putative laccase, a member of laccase family (17 members in Arabidopsis). Might be involved in cell wall biosynthesis. Mutants have a mild irregular xylem phenotype.	IRREGULAR XYLEM 12 (IRX12); FUNCTIONS IN: laccase activity; INVOLVED IN: secondary cell wall biogenesis; LOCATED IN: endomembrane system, apoplast; EXPRESSED IN: 24 plant structures; EXPRESSED DURING: 13 growth stages; CONTAINS InterPro DOMAIN/s: Multicopper oxidase, type 3 (InterPro:IPR011707), Laccase (InterPro:IPR017761), Multicopper oxidase, type 2 (InterPro:IPR011706), Cupredoxin (InterPro:I…
layer2	AT1G79180	MYB63	AT4G37970	CAD6	10	17	homeobox from Arabidopsis thaliana	Homeobox-leucine zipper protein.	homeobox from Arabidopsis thaliana (HAT14); FUNCTIONS IN: DNA binding, sequence-specific DNA binding transcription factor activity; INVOLVED IN: regulation of transcription, DNA-dependent, regulation of transcription; LOCATED IN: nucleus; EXPRESSED IN: 18 plant structures; EXPRESSED DURING: 9 growth stages; CONTAINS InterPro DOMAIN/s: Homeobox, conserved site (InterPro:IPR017970), Homeobox (Inter…	CAD6	cinnamyl alcohol dehydrogenase 6	---	cinnamyl alcohol dehydrogenase 6 (CAD6); FUNCTIONS IN: oxidoreductase activity, zinc ion binding; INVOLVED IN: oxidation reduction; LOCATED IN: cellular_component unknown; EXPRESSED IN: 9 plant structures; EXPRESSED DURING: petal differentiation and expansion stage; CONTAINS InterPro DOMAIN/s: GroES-like (InterPro:IPR011032), Alcohol dehydrogenase GroES-like (InterPro:IPR013154), Alcohol dehydrog…
layer2	AT1G79180	MYB63	AT3G53260	PAL2	15	17	homeobox from Arabidopsis thaliana	Homeobox-leucine zipper protein.	homeobox from Arabidopsis thaliana (HAT14); FUNCTIONS IN: DNA binding, sequence-specific DNA binding transcription factor activity; INVOLVED IN: regulation of transcription, DNA-dependent, regulation of transcription; LOCATED IN: nucleus; EXPRESSED IN: 18 plant structures; EXPRESSED DURING: 9 growth stages; CONTAINS InterPro DOMAIN/s: Homeobox, conserved site (InterPro:IPR017970), Homeobox (Inter…	PAL2	phenylalanine ammonia-lyase 2	Encodes phenylalanine lyase. Arabidopsis has four PALs: AT2G37040 (PAL1), AT3G53260 (PAL2), AT5G04230 (PAL3) and AT3G10340 (PAL4).	phenylalanine ammonia-lyase 2 (PAL2); FUNCTIONS IN: phenylalanine ammonia-lyase activity; INVOLVED IN: response to oxidative stress, response to karrikin, phenylpropanoid biosynthetic process, response to wounding, defense response; LOCATED IN: cytoplasm; EXPRESSED IN: 22 plant structures; EXPRESSED DURING: 14 growth stages; CONTAINS InterPro DOMAIN/s: Phenylalanine/histidine ammonia-lyase (Inter…
layer2	AT1G79180	MYB63	AT1G67980	CCOAMT	10	17	homeobox from Arabidopsis thaliana	Homeobox-leucine zipper protein.	homeobox from Arabidopsis thaliana (HAT14); FUNCTIONS IN: DNA binding, sequence-specific DNA binding transcription factor activity; INVOLVED IN: regulation of transcription, DNA-dependent; LOCATED IN: nucleus; EXPRESSED IN: 18 plant structures; EXPRESSED DURING: 9 growth stages; BEST Arabidopsis thaliana protein match is: Homeobox-leucine zipper protein 4 (HB-4) / HD-ZIP protein (TAIR:AT4G17460.1…	CCOAMT	caffeoyl-CoA 3-O-methyltransferase	Encodes S-adenosyl-L-methionine: transcaffeoyl Coenzyme A 3-O-methyltransferase.	caffeoyl-CoA 3-O-methyltransferase (CCOAMT); CONTAINS InterPro DOMAIN/s: O-methyltransferase, family 3 (InterPro:IPR002935); BEST Arabidopsis thaliana protein match is: S-adenosyl-L-methionine-dependent methyltransferases superfamily protein (TAIR:AT1G67990.1); Has 30201 Blast hits to 17322 proteins in 780 species: Archae - 12; Bacteria - 1396; Metazoa - 17338; Fungi - 3422; Plants - 5037; Viruse…
layer2	AT1G79180	MYB63	AT3G21240	AT4CL2	9	17	homeobox from Arabidopsis thaliana	Homeobox-leucine zipper protein.	homeobox from Arabidopsis thaliana (HAT14); FUNCTIONS IN: DNA binding, sequence-specific DNA binding transcription factor activity; INVOLVED IN: regulation of transcription, DNA-dependent, regulation of transcription; LOCATED IN: nucleus; EXPRESSED IN: 18 plant structures; EXPRESSED DURING: 9 growth stages; CONTAINS InterPro DOMAIN/s: Homeobox, conserved site (InterPro:IPR017970), Homeobox (Inter…	AT4CL2	4-coumarate:CoA ligase 2	encodes an isoform of 4-coumarate:CoA ligase (4CL), which is involved in the last step of the general phenylpropanoid pathway. The catalytic efficiency was in the following (descending) order: p-coumaric acid, caffeic acid, ferulic acid, 5-OH-ferulic acid and cinnamic acid. At4CL2 was unable to use sinapic acid as substrate.	4-coumarate:CoA ligase 2 (4CL2); CONTAINS InterPro DOMAIN/s: AMP-binding, conserved site (InterPro:IPR020845), AMP-dependent synthetase/ligase (InterPro:IPR000873); BEST Arabidopsis thaliana protein match is: 4-coumarate:CoA ligase 1 (TAIR:AT1G51680.1); Has 86092 Blast hits to 78635 proteins in 3758 species: Archae - 1209; Bacteria - 54193; Metazoa - 3597; Fungi - 4717; Plants - 2816; Viruses - 1…
layer2	AT1G09540	MYB61	AT4G34050	CCoAOMT1	14	19	basic helix-loop-helix (bHLH) DNA-binding superfamily protein	---	basic helix-loop-helix (bHLH) DNA-binding superfamily protein; FUNCTIONS IN: DNA binding, sequence-specific DNA binding transcription factor activity; INVOLVED IN: regulation of transcription; LOCATED IN: nucleus; EXPRESSED IN: 16 plant structures; EXPRESSED DURING: 8 growth stages; CONTAINS InterPro DOMAIN/s: Helix-loop-helix DNA-binding domain (InterPro:IPR001092), Helix-loop-helix DNA-binding …	CCoAOMT1	S-adenosyl-L-methionine-dependent methyltransferases superfamily protein	---	caffeoyl coenzyme A O-methyltransferase 1 (CCoAOMT1); FUNCTIONS IN: caffeoyl-CoA O-methyltransferase activity; INVOLVED IN: coumarin biosynthetic process, response to cadmium ion; LOCATED IN: cytosol; EXPRESSED IN: 24 plant structures; EXPRESSED DURING: 14 growth stages; CONTAINS InterPro DOMAIN/s: O-methyltransferase, family 3 (InterPro:IPR002935); BEST Arabidopsis thaliana protein match is: S-a…
layer2	AT1G09540	MYB61	AT5G60020	LAC17	9	19	basic helix-loop-helix (bHLH) DNA-binding superfamily protein	---	basic helix-loop-helix (bHLH) DNA-binding superfamily protein; BEST Arabidopsis thaliana protein match is: basic helix-loop-helix (bHLH) DNA-binding superfamily protein (TAIR:AT1G51140.1); Has 35333 Blast hits to 34131 proteins in 2444 species: Archae - 798; Bacteria - 22429; Metazoa - 974; Fungi - 991; Plants - 531; Viruses - 0; Other Eukaryotes - 9610 (source: NCBI BLink).	LAC17	laccase 17	putative laccase, a member of laccase family of genes (17 members in Arabidopsis).	laccase 17 (LAC17); FUNCTIONS IN: laccase activity; INVOLVED IN: oxidation reduction, lignin catabolic process; LOCATED IN: endomembrane system, apoplast; EXPRESSED IN: 14 plant structures; EXPRESSED DURING: LP.04 four leaves visible, 4 anthesis, C globular stage, petal differentiation and expansion stage, LP.12 twelve leaves visible; CONTAINS InterPro DOMAIN/s: Multicopper oxidase, type 3 (Inter…
layer2	AT1G09540	MYB61	AT5G54160	OMT1	17	19	basic helix-loop-helix (bHLH) DNA-binding superfamily protein	---	basic helix-loop-helix (bHLH) DNA-binding superfamily protein; FUNCTIONS IN: DNA binding, sequence-specific DNA binding transcription factor activity; INVOLVED IN: regulation of transcription; LOCATED IN: nucleus; EXPRESSED IN: 16 plant structures; EXPRESSED DURING: 8 growth stages; CONTAINS InterPro DOMAIN/s: Helix-loop-helix DNA-binding domain (InterPro:IPR001092), Helix-loop-helix DNA-binding …	OMT1	O-methyltransferase 1	A caffeic acid/5-hydroxyferulic acid O-methyltransferase. Interacts with 14-4-3 proteins in yeast 2 hybrid assay. AtOMT1 (At5g54160) encodes a flavonol 3_-O-methyltransferase that is highly active towards quercetin and myricetin. The substrate specificity identifies the enzyme as flavonol 3_-methyltransferase which replaces the former annotation of the gene to encode a caffeic acid/5-hydroxyferul…	O-methyltransferase 1 (OMT1); FUNCTIONS IN: myricetin 3'-O-methyltransferase activity, quercetin 3-O-methyltransferase activity, caffeate O-methyltransferase activity; INVOLVED IN: lignin biosynthetic process, flavonol biosynthetic process; LOCATED IN: cytosol, nucleus, plasma membrane, cytoplasm; EXPRESSED IN: 23 plant structures; EXPRESSED DURING: 14 growth stages; CONTAINS InterPro DOMAIN/s: W…
layer2	AT1G09540	MYB61	AT2G30490	REF3	15	19	basic helix-loop-helix (bHLH) DNA-binding superfamily protein	---	basic helix-loop-helix (bHLH) DNA-binding superfamily protein; BEST Arabidopsis thaliana protein match is: basic helix-loop-helix (bHLH) DNA-binding superfamily protein (TAIR:AT1G51140.1); Has 35333 Blast hits to 34131 proteins in 2444 species: Archae - 798; Bacteria - 22429; Metazoa - 974; Fungi - 991; Plants - 531; Viruses - 0; Other Eukaryotes - 9610 (source: NCBI BLink).	REF3	cinnamate-4-hydroxylase	Encodes a cinnamate-4-hydroxylase. Mutations in this gene impact phenylpropanoid metabolism, growth and development.	cinnamate-4-hydroxylase (C4H); FUNCTIONS IN: trans-cinnamate 4-monooxygenase activity; INVOLVED IN: in 9 processes; LOCATED IN: endoplasmic reticulum, plasma membrane, membrane, plant-type cell wall; EXPRESSED IN: 25 plant structures; EXPRESSED DURING: 14 growth stages; CONTAINS InterPro DOMAIN/s: Cytochrome P450 (InterPro:IPR001128), Cytochrome P450, E-class, group I (InterPro:IPR002401), Cytoch…
layer2	AT1G09540	MYB61	AT5G48930	HCT	15	19	basic helix-loop-helix (bHLH) DNA-binding superfamily protein	---	basic helix-loop-helix (bHLH) DNA-binding superfamily protein; BEST Arabidopsis thaliana protein match is: basic helix-loop-helix (bHLH) DNA-binding superfamily protein (TAIR:AT1G51140.1); Has 35333 Blast hits to 34131 proteins in 2444 species: Archae - 798; Bacteria - 22429; Metazoa - 974; Fungi - 991; Plants - 531; Viruses - 0; Other Eukaryotes - 9610 (source: NCBI BLink).	HCT	hydroxycinnamoyl-CoA shikimate/quinate hydroxycinnamoyl transferase	At5g48930 has been shown to encode for the hydroxycinnamoyl-Coenzyme A shikimate/quinate hydroxycinnamoyltransferase (HCT) both synthesizing and catabolizing the hydroxycinnamoylesters (coumaroyl/caffeoyl shikimate and quinate) involved in the phenylpropanoid pathway. Influence on the accumulation of flavonoids which in turn inhibit auxin transport and reduce plant growth.	hydroxycinnamoyl-CoA shikimate/quinate hydroxycinnamoyl transferase (HCT); CONTAINS InterPro DOMAIN/s: Transferase (InterPro:IPR003480); BEST Arabidopsis thaliana protein match is: HXXXD-type acyl-transferase family protein (TAIR:AT5G57840.1); Has 1807 Blast hits to 1807 proteins in 277 species: Archae - 0; Bacteria - 0; Metazoa - 736; Fungi - 347; Plants - 385; Viruses - 0; Other Eukaryotes - 33…
layer2	AT1G09540	MYB61	AT1G15950	IRX4	18	19	NAC domain containing protein 73	---	NAC domain containing protein 73 (NAC073); CONTAINS InterPro DOMAIN/s: No apical meristem (NAM) protein (InterPro:IPR003441); BEST Arabidopsis thaliana protein match is: NAC domain containing protein 10 (TAIR:AT1G28470.1); Has 2322 Blast hits to 2317 proteins in 68 species: Archae - 0; Bacteria - 0; Metazoa - 0; Fungi - 0; Plants - 2321; Viruses - 0; Other Eukaryotes - 1 (source: NCBI BLink).	IRX4	cinnamoyl coa reductase 1	Encodes a cinnamoyl CoA reductase. Involved in lignin biosynthesis.	cinnamoyl coa reductase 1 (CCR1); CONTAINS InterPro DOMAIN/s: NAD-dependent epimerase/dehydratase (InterPro:IPR001509), NAD(P)-binding domain (InterPro:IPR016040); BEST Arabidopsis thaliana protein match is: cinnamoyl coa reductase (TAIR:AT1G80820.1); Has 12077 Blast hits to 12065 proteins in 1900 species: Archae - 220; Bacteria - 5385; Metazoa - 413; Fungi - 986; Plants - 2545; Viruses - 54; Oth…
layer2	AT1G09540	MYB61	AT4G18780	LEW2	13	19	basic helix-loop-helix (bHLH) DNA-binding superfamily protein	---	basic helix-loop-helix (bHLH) DNA-binding superfamily protein; FUNCTIONS IN: DNA binding, sequence-specific DNA binding transcription factor activity; INVOLVED IN: regulation of transcription; LOCATED IN: nucleus; EXPRESSED IN: 16 plant structures; EXPRESSED DURING: 8 growth stages; CONTAINS InterPro DOMAIN/s: Helix-loop-helix DNA-binding domain (InterPro:IPR001092), Helix-loop-helix DNA-binding …	LEW2	cellulose synthase family protein	Encodes a member of the cellulose synthase family involved in secondary cell wall biosynthesis. Mutants have abnormal xylem formation, reduced cellulose content, and enhanced drought and osmotic stress tolerance. Mediates resistance towards bacterial pathogens via ABA. Confers resistance towards bacterial and fungal pathogens, independent of salicylic acid, ethylene and jasmonate signaling.	IRREGULAR XYLEM 1 (IRX1); FUNCTIONS IN: cellulose synthase activity, transferase activity, transferring glycosyl groups; INVOLVED IN: in 7 processes; LOCATED IN: cell wall, plasma membrane; EXPRESSED IN: 21 plant structures; EXPRESSED DURING: 9 growth stages; CONTAINS InterPro DOMAIN/s: Cellulose synthase (InterPro:IPR005150); BEST Arabidopsis thaliana protein match is: cellulose synthase A4 (TAI…
layer2	AT1G09540	MYB61	AT5G44030	NWS2	13	19	basic helix-loop-helix (bHLH) DNA-binding superfamily protein	---	basic helix-loop-helix (bHLH) DNA-binding superfamily protein; BEST Arabidopsis thaliana protein match is: basic helix-loop-helix (bHLH) DNA-binding superfamily protein (TAIR:AT1G51140.1); Has 35333 Blast hits to 34131 proteins in 2444 species: Archae - 798; Bacteria - 22429; Metazoa - 974; Fungi - 991; Plants - 531; Viruses - 0; Other Eukaryotes - 9610 (source: NCBI BLink).	NWS2	cellulose synthase A4	Encodes a cellulose synthase involved in secondary cell wall biosynthesis. Confers resistance towards bacterial and fungal pathogens, independent of salicylic acid, ethylene and jasmonate signaling.	cellulose synthase A4 (CESA4); FUNCTIONS IN: cellulose synthase activity, transferase activity, transferring glycosyl groups; INVOLVED IN: cellulose biosynthetic process, plant-type cell wall biogenesis, defense response to bacterium, defense response to fungus, secondary cell wall biogenesis; LOCATED IN: membrane; EXPRESSED IN: 24 plant structures; EXPRESSED DURING: 11 growth stages; CONTAINS In…
layer2	AT1G09540	MYB61	AT2G37040	PAL1	15	19	basic helix-loop-helix (bHLH) DNA-binding superfamily protein	---	basic helix-loop-helix (bHLH) DNA-binding superfamily protein; FUNCTIONS IN: DNA binding, sequence-specific DNA binding transcription factor activity; INVOLVED IN: regulation of transcription; LOCATED IN: nucleus; EXPRESSED IN: 16 plant structures; EXPRESSED DURING: 8 growth stages; CONTAINS InterPro DOMAIN/s: Helix-loop-helix DNA-binding domain (InterPro:IPR001092), Helix-loop-helix DNA-binding …	PAL1	PHE ammonia lyase 1	Encodes PAL1, a phenylalanine ammonia-lyase. Arabidopsis has four PALs: AT2G37040 (PAL1), AT3G53260 (PAL2), AT5G04230 (PAL3) and AT3G10340 (PAL4).	PHE ammonia lyase 1 (PAL1); FUNCTIONS IN: phenylalanine ammonia-lyase activity; INVOLVED IN: in 10 processes; LOCATED IN: cytoplasm; EXPRESSED IN: 22 plant structures; EXPRESSED DURING: 13 growth stages; CONTAINS InterPro DOMAIN/s: Phenylalanine/histidine ammonia-lyase (InterPro:IPR001106), Phenylalanine/histidine ammonia-lyases, active site (InterPro:IPR022313), L-Aspartase-like (InterPro:IPR008…
layer2	AT1G09540	MYB61	AT5G17420	MUR10	12	19	basic helix-loop-helix (bHLH) DNA-binding superfamily protein	---	basic helix-loop-helix (bHLH) DNA-binding superfamily protein; FUNCTIONS IN: DNA binding, sequence-specific DNA binding transcription factor activity; INVOLVED IN: regulation of transcription; LOCATED IN: nucleus; EXPRESSED IN: 16 plant structures; EXPRESSED DURING: 8 growth stages; CONTAINS InterPro DOMAIN/s: Helix-loop-helix DNA-binding domain (InterPro:IPR001092), Helix-loop-helix DNA-binding …	MUR10	Cellulose synthase family protein	Encodes a xylem-specific cellulose synthase that is phosphorylated on one or more serine residues (on either S185 or one of S180 or S181).	IRREGULAR XYLEM 3 (IRX3); FUNCTIONS IN: cellulose synthase activity; INVOLVED IN: cellulose biosynthetic process, plant-type cell wall biogenesis, secondary cell wall biogenesis, rhamnogalacturonan I side chain metabolic process; LOCATED IN: plasma membrane, chloroplast; EXPRESSED IN: 27 plant structures; EXPRESSED DURING: 14 growth stages; CONTAINS InterPro DOMAIN/s: Cellulose synthase (InterPro…
layer2	AT1G09540	MYB61	AT2G40890	CYP98A3	5	19	basic helix-loop-helix (bHLH) DNA-binding superfamily protein	---	basic helix-loop-helix (bHLH) DNA-binding superfamily protein; FUNCTIONS IN: DNA binding, sequence-specific DNA binding transcription factor activity; INVOLVED IN: regulation of transcription; LOCATED IN: nucleus; EXPRESSED IN: 16 plant structures; EXPRESSED DURING: 8 growth stages; CONTAINS InterPro DOMAIN/s: Helix-loop-helix DNA-binding domain (InterPro:IPR001092), Helix-loop-helix DNA-binding …	CYP98A3	cytochrome P450, family 98, subfamily A, polypeptide 3	encodes coumarate 3-hydroxylase (C3H), a P450-dependent monooxygenase. Involved in lignin biosynthesis and flavonoid biosynthesis. Also affects the biosynthesis of coumarins such as scopoletin and scopolin as a branching-out-pathway from the phenylpropanoid acid level.	cytochrome P450, family 98, subfamily A, polypeptide 3 (CYP98A3); FUNCTIONS IN: monooxygenase activity, p-coumarate 3-hydroxylase activity; INVOLVED IN: coumarin biosynthetic process, lignin biosynthetic process, phenylpropanoid biosynthetic process, flavonoid biosynthetic process; LOCATED IN: mitochondrion, endoplasmic reticulum, plasma membrane, microsome; EXPRESSED IN: 25 plant structures; EXP…
layer2	AT1G09540	MYB61	AT4G36220	FAH1	9	19	basic helix-loop-helix (bHLH) DNA-binding superfamily protein	---	basic helix-loop-helix (bHLH) DNA-binding superfamily protein; FUNCTIONS IN: DNA binding, sequence-specific DNA binding transcription factor activity; INVOLVED IN: regulation of transcription; LOCATED IN: nucleus; EXPRESSED IN: 16 plant structures; EXPRESSED DURING: 8 growth stages; CONTAINS InterPro DOMAIN/s: Helix-loop-helix DNA-binding domain (InterPro:IPR001092), Helix-loop-helix DNA-binding …	FAH1	ferulic acid 5-hydroxylase 1	encodes ferulate 5-hydroxylase (F5H). Involved in lignin biosynthesis.	ferulic acid 5-hydroxylase 1 (FAH1); FUNCTIONS IN: ferulate 5-hydroxylase activity, monooxygenase activity; INVOLVED IN: lignin biosynthetic process, response to UV-B, phenylpropanoid biosynthetic process; LOCATED IN: endoplasmic reticulum; EXPRESSED IN: 20 plant structures; EXPRESSED DURING: 12 growth stages; CONTAINS InterPro DOMAIN/s: Cytochrome P450 (InterPro:IPR001128), Cytochrome P450, E-cl…
layer2	AT1G09540	MYB61	AT2G38080	LAC4	13	19	basic helix-loop-helix (bHLH) DNA-binding superfamily protein	---	basic helix-loop-helix (bHLH) DNA-binding superfamily protein; BEST Arabidopsis thaliana protein match is: basic helix-loop-helix (bHLH) DNA-binding superfamily protein (TAIR:AT1G51140.1); Has 35333 Blast hits to 34131 proteins in 2444 species: Archae - 798; Bacteria - 22429; Metazoa - 974; Fungi - 991; Plants - 531; Viruses - 0; Other Eukaryotes - 9610 (source: NCBI BLink).	LMCO4	Laccase/Diphenol oxidase family protein	Encodes a protein with similarity to putative laccase, a member of laccase family (17 members in Arabidopsis). Might be involved in cell wall biosynthesis. Mutants have a mild irregular xylem phenotype.	IRREGULAR XYLEM 12 (IRX12); FUNCTIONS IN: laccase activity; INVOLVED IN: secondary cell wall biogenesis; LOCATED IN: endomembrane system, apoplast; EXPRESSED IN: 24 plant structures; EXPRESSED DURING: 13 growth stages; CONTAINS InterPro DOMAIN/s: Multicopper oxidase, type 3 (InterPro:IPR011707), Laccase (InterPro:IPR017761), Multicopper oxidase, type 2 (InterPro:IPR011706), Cupredoxin (InterPro:I…
layer2	AT1G09540	MYB61	AT5G66690	UGT72E2	13	19	basic helix-loop-helix (bHLH) DNA-binding superfamily protein	---	basic helix-loop-helix (bHLH) DNA-binding superfamily protein; FUNCTIONS IN: DNA binding, sequence-specific DNA binding transcription factor activity; INVOLVED IN: regulation of transcription; LOCATED IN: nucleus; EXPRESSED IN: 16 plant structures; EXPRESSED DURING: 8 growth stages; CONTAINS InterPro DOMAIN/s: Helix-loop-helix DNA-binding domain (InterPro:IPR001092), Helix-loop-helix DNA-binding …	UGT72E2	UDP-Glycosyltransferase superfamily protein	UGT72E2 is an UDPG:coniferyl alcohol glucosyltransferase which glucosylates sinapyl- and coniferyl aldehydes as well as sinapyl- and coniferyl alcohol. The enzyme is thought to be involved in lignin metabolism. A knockdown mutant line (72E2KD) was obtained using RNAi silencing. A twofold reduction in coniferyl alcohol 4-<i>O</i>-glucoside and sinapyl alcohol 4-<i>O</i>-glucoside was detected in t…	UGT72E2; CONTAINS InterPro DOMAIN/s: UDP-glucuronosyl/UDP-glucosyltransferase (InterPro:IPR002213); BEST Arabidopsis thaliana protein match is: UDP-Glycosyltransferase superfamily protein (TAIR:AT5G26310.1); Has 1807 Blast hits to 1807 proteins in 277 species: Archae - 0; Bacteria - 0; Metazoa - 736; Fungi - 347; Plants - 385; Viruses - 0; Other Eukaryotes - 339 (source: NCBI BLink).
layer2	AT1G09540	MYB61	AT4G37970	CAD6	9	19	basic helix-loop-helix (bHLH) DNA-binding superfamily protein	---	basic helix-loop-helix (bHLH) DNA-binding superfamily protein; FUNCTIONS IN: DNA binding, sequence-specific DNA binding transcription factor activity; INVOLVED IN: regulation of transcription; LOCATED IN: nucleus; EXPRESSED IN: 16 plant structures; EXPRESSED DURING: 8 growth stages; CONTAINS InterPro DOMAIN/s: Helix-loop-helix DNA-binding domain (InterPro:IPR001092), Helix-loop-helix DNA-binding …	CAD6	cinnamyl alcohol dehydrogenase 6	---	cinnamyl alcohol dehydrogenase 6 (CAD6); FUNCTIONS IN: oxidoreductase activity, zinc ion binding; INVOLVED IN: oxidation reduction; LOCATED IN: cellular_component unknown; EXPRESSED IN: 9 plant structures; EXPRESSED DURING: petal differentiation and expansion stage; CONTAINS InterPro DOMAIN/s: GroES-like (InterPro:IPR011032), Alcohol dehydrogenase GroES-like (InterPro:IPR013154), Alcohol dehydrog…
layer2	AT1G09540	MYB61	AT3G53260	PAL2	11	19	basic helix-loop-helix (bHLH) DNA-binding superfamily protein	---	basic helix-loop-helix (bHLH) DNA-binding superfamily protein; BEST Arabidopsis thaliana protein match is: basic helix-loop-helix (bHLH) DNA-binding superfamily protein (TAIR:AT1G51140.1); Has 35333 Blast hits to 34131 proteins in 2444 species: Archae - 798; Bacteria - 22429; Metazoa - 974; Fungi - 991; Plants - 531; Viruses - 0; Other Eukaryotes - 9610 (source: NCBI BLink).	PAL2	phenylalanine ammonia-lyase 2	Encodes phenylalanine lyase. Arabidopsis has four PALs: AT2G37040 (PAL1), AT3G53260 (PAL2), AT5G04230 (PAL3) and AT3G10340 (PAL4).	phenylalanine ammonia-lyase 2 (PAL2); FUNCTIONS IN: phenylalanine ammonia-lyase activity; INVOLVED IN: response to oxidative stress, response to karrikin, phenylpropanoid biosynthetic process, response to wounding, defense response; LOCATED IN: cytoplasm; EXPRESSED IN: 22 plant structures; EXPRESSED DURING: 14 growth stages; CONTAINS InterPro DOMAIN/s: Phenylalanine/histidine ammonia-lyase (Inter…
layer2	AT1G09540	MYB61	AT1G67980	CCOAMT	12	19	basic helix-loop-helix (bHLH) DNA-binding superfamily protein	---	basic helix-loop-helix (bHLH) DNA-binding superfamily protein; BEST Arabidopsis thaliana protein match is: basic helix-loop-helix (bHLH) DNA-binding superfamily protein (TAIR:AT1G51140.1); Has 35333 Blast hits to 34131 proteins in 2444 species: Archae - 798; Bacteria - 22429; Metazoa - 974; Fungi - 991; Plants - 531; Viruses - 0; Other Eukaryotes - 9610 (source: NCBI BLink).	CCOAMT	caffeoyl-CoA 3-O-methyltransferase	Encodes S-adenosyl-L-methionine: transcaffeoyl Coenzyme A 3-O-methyltransferase.	caffeoyl-CoA 3-O-methyltransferase (CCOAMT); CONTAINS InterPro DOMAIN/s: O-methyltransferase, family 3 (InterPro:IPR002935); BEST Arabidopsis thaliana protein match is: S-adenosyl-L-methionine-dependent methyltransferases superfamily protein (TAIR:AT1G67990.1); Has 30201 Blast hits to 17322 proteins in 780 species: Archae - 12; Bacteria - 1396; Metazoa - 17338; Fungi - 3422; Plants - 5037; Viruse…
layer2	AT1G09540	MYB61	AT4G38190	CSLD4	9	19	basic helix-loop-helix (bHLH) DNA-binding superfamily protein	---	basic helix-loop-helix (bHLH) DNA-binding superfamily protein; BEST Arabidopsis thaliana protein match is: basic helix-loop-helix (bHLH) DNA-binding superfamily protein (TAIR:AT1G51140.1); Has 35333 Blast hits to 34131 proteins in 2444 species: Archae - 798; Bacteria - 22429; Metazoa - 974; Fungi - 991; Plants - 531; Viruses - 0; Other Eukaryotes - 9610 (source: NCBI BLink).	CSLD4	cellulose synthase like D4	encodes a gene similar to cellulose synthase	cellulose synthase like D4 (CSLD4); CONTAINS InterPro DOMAIN/s: Cellulose synthase (InterPro:IPR005150); BEST Arabidopsis thaliana protein match is: cellulose synthase-like D3 (TAIR:AT3G03050.1); Has 3503 Blast hits to 2866 proteins in 674 species: Archae - 22; Bacteria - 1611; Metazoa - 5; Fungi - 10; Plants - 1761; Viruses - 2; Other Eukaryotes - 92 (source: NCBI BLink).
layer2	AT1G09540	MYB61	AT5G48100	TT10	10	19	basic helix-loop-helix (bHLH) DNA-binding superfamily protein	---	basic helix-loop-helix (bHLH) DNA-binding superfamily protein; BEST Arabidopsis thaliana protein match is: basic helix-loop-helix (bHLH) DNA-binding superfamily protein (TAIR:AT1G51140.1); Has 35333 Blast hits to 34131 proteins in 2444 species: Archae - 798; Bacteria - 22429; Metazoa - 974; Fungi - 991; Plants - 531; Viruses - 0; Other Eukaryotes - 9610 (source: NCBI BLink).	TT10	Laccase/Diphenol oxidase family protein	Encodes a protein that is similar to laccase-like polyphenol oxidases. Involved in lignin and flavonoids biosynthesis. It has four conserved copper binding domains. Expressed in developing testa, where it colocalizes with the flavonoid end products proanthocyanidins and flavonols. Mutant plants exhibited a delay in developmentally determined browning of the testa, characterized by the pale brown …	TRANSPARENT TESTA 10 (TT10); FUNCTIONS IN: copper ion binding, laccase activity; INVOLVED IN: lignin biosynthetic process, response to copper ion, flavonoid biosynthetic process; LOCATED IN: endomembrane system, apoplast; EXPRESSED IN: 8 plant structures; EXPRESSED DURING: L mature pollen stage, M germinated pollen stage, 4 anthesis, seedling growth, seed development stages; CONTAINS InterPro DOM…
layer2	AT1G16490	MYB58	AT4G34050	CCoAOMT1	19	17	myb domain protein 58	Member of the R2R3 factor gene family.	myb domain protein 58 (MYB58); CONTAINS InterPro DOMAIN/s: SANT, DNA-binding (InterPro:IPR001005), Homeodomain-like (InterPro:IPR009057), Myb, DNA-binding (InterPro:IPR014778), HTH transcriptional regulator, Myb-type, DNA-binding (InterPro:IPR017930), Homeodomain-related (InterPro:IPR012287), Myb transcription factor (InterPro:IPR015495); BEST Arabidopsis thaliana protein match is: myb domain pro…	CCoAOMT1	S-adenosyl-L-methionine-dependent methyltransferases superfamily protein	---	caffeoyl coenzyme A O-methyltransferase 1 (CCoAOMT1); FUNCTIONS IN: caffeoyl-CoA O-methyltransferase activity; INVOLVED IN: coumarin biosynthetic process, response to cadmium ion; LOCATED IN: cytosol; EXPRESSED IN: 24 plant structures; EXPRESSED DURING: 14 growth stages; CONTAINS InterPro DOMAIN/s: O-methyltransferase, family 3 (InterPro:IPR002935); BEST Arabidopsis thaliana protein match is: S-a…
layer2	AT1G16490	MYB58	AT5G60020	LAC17	16	17	myb domain protein 58	Member of the R2R3 factor gene family.	myb domain protein 58 (MYB58); CONTAINS InterPro DOMAIN/s: SANT, DNA-binding (InterPro:IPR001005), Homeodomain-like (InterPro:IPR009057), Myb, DNA-binding (InterPro:IPR014778), HTH transcriptional regulator, Myb-type, DNA-binding (InterPro:IPR017930), Homeodomain-related (InterPro:IPR012287), Myb transcription factor (InterPro:IPR015495); BEST Arabidopsis thaliana protein match is: myb domain pro…	LAC17	laccase 17	putative laccase, a member of laccase family of genes (17 members in Arabidopsis).	laccase 17 (LAC17); FUNCTIONS IN: laccase activity; INVOLVED IN: oxidation reduction, lignin catabolic process; LOCATED IN: endomembrane system, apoplast; EXPRESSED IN: 14 plant structures; EXPRESSED DURING: LP.04 four leaves visible, 4 anthesis, C globular stage, petal differentiation and expansion stage, LP.12 twelve leaves visible; CONTAINS InterPro DOMAIN/s: Multicopper oxidase, type 3 (Inter…
layer2	AT1G16490	MYB58	AT5G54160	OMT1	18	17	myb domain protein 58	Member of the R2R3 factor gene family.	myb domain protein 58 (MYB58); CONTAINS InterPro DOMAIN/s: SANT, DNA-binding (InterPro:IPR001005), Homeodomain-like (InterPro:IPR009057), Myb, DNA-binding (InterPro:IPR014778), HTH transcriptional regulator, Myb-type, DNA-binding (InterPro:IPR017930), Homeodomain-related (InterPro:IPR012287), Myb transcription factor (InterPro:IPR015495); BEST Arabidopsis thaliana protein match is: myb domain pro…	OMT1	O-methyltransferase 1	A caffeic acid/5-hydroxyferulic acid O-methyltransferase. Interacts with 14-4-3 proteins in yeast 2 hybrid assay. AtOMT1 (At5g54160) encodes a flavonol 3_-O-methyltransferase that is highly active towards quercetin and myricetin. The substrate specificity identifies the enzyme as flavonol 3_-methyltransferase which replaces the former annotation of the gene to encode a caffeic acid/5-hydroxyferul…	O-methyltransferase 1 (OMT1); FUNCTIONS IN: myricetin 3'-O-methyltransferase activity, quercetin 3-O-methyltransferase activity, caffeate O-methyltransferase activity; INVOLVED IN: lignin biosynthetic process, flavonol biosynthetic process; LOCATED IN: cytosol, nucleus, plasma membrane, cytoplasm; EXPRESSED IN: 23 plant structures; EXPRESSED DURING: 14 growth stages; CONTAINS InterPro DOMAIN/s: W…
layer2	AT1G16490	MYB58	AT2G30490	REF3	19	17	myb domain protein 58	Member of the R2R3 factor gene family.	myb domain protein 58 (MYB58); CONTAINS InterPro DOMAIN/s: SANT, DNA-binding (InterPro:IPR001005), Homeodomain-like (InterPro:IPR009057), Myb, DNA-binding (InterPro:IPR014778), HTH transcriptional regulator, Myb-type, DNA-binding (InterPro:IPR017930), Homeodomain-related (InterPro:IPR012287), Myb transcription factor (InterPro:IPR015495); BEST Arabidopsis thaliana protein match is: myb domain pro…	REF3	cinnamate-4-hydroxylase	Encodes a cinnamate-4-hydroxylase. Mutations in this gene impact phenylpropanoid metabolism, growth and development.	cinnamate-4-hydroxylase (C4H); FUNCTIONS IN: trans-cinnamate 4-monooxygenase activity; INVOLVED IN: in 9 processes; LOCATED IN: endoplasmic reticulum, plasma membrane, membrane, plant-type cell wall; EXPRESSED IN: 25 plant structures; EXPRESSED DURING: 14 growth stages; CONTAINS InterPro DOMAIN/s: Cytochrome P450 (InterPro:IPR001128), Cytochrome P450, E-class, group I (InterPro:IPR002401), Cytoch…
layer2	AT1G16490	MYB58	AT5G48930	HCT	20	17	myb domain protein 58	Member of the R2R3 factor gene family.	myb domain protein 58 (MYB58); CONTAINS InterPro DOMAIN/s: SANT, DNA-binding (InterPro:IPR001005), Homeodomain-like (InterPro:IPR009057), Myb, DNA-binding (InterPro:IPR014778), HTH transcriptional regulator, Myb-type, DNA-binding (InterPro:IPR017930), Homeodomain-related (InterPro:IPR012287), Myb transcription factor (InterPro:IPR015495); BEST Arabidopsis thaliana protein match is: myb domain pro…	HCT	hydroxycinnamoyl-CoA shikimate/quinate hydroxycinnamoyl transferase	At5g48930 has been shown to encode for the hydroxycinnamoyl-Coenzyme A shikimate/quinate hydroxycinnamoyltransferase (HCT) both synthesizing and catabolizing the hydroxycinnamoylesters (coumaroyl/caffeoyl shikimate and quinate) involved in the phenylpropanoid pathway. Influence on the accumulation of flavonoids which in turn inhibit auxin transport and reduce plant growth.	hydroxycinnamoyl-CoA shikimate/quinate hydroxycinnamoyl transferase (HCT); CONTAINS InterPro DOMAIN/s: Transferase (InterPro:IPR003480); BEST Arabidopsis thaliana protein match is: HXXXD-type acyl-transferase family protein (TAIR:AT5G57840.1); Has 1807 Blast hits to 1807 proteins in 277 species: Archae - 0; Bacteria - 0; Metazoa - 736; Fungi - 347; Plants - 385; Viruses - 0; Other Eukaryotes - 33…
layer2	AT1G16490	MYB58	AT1G15950	IRX4	17	17	myb domain protein 58	Member of the R2R3 factor gene family.	myb domain protein 58 (MYB58); CONTAINS InterPro DOMAIN/s: SANT, DNA-binding (InterPro:IPR001005), Homeodomain-like (InterPro:IPR009057), Myb, DNA-binding (InterPro:IPR014778), HTH transcriptional regulator, Myb-type, DNA-binding (InterPro:IPR017930), Homeodomain-related (InterPro:IPR012287), Myb transcription factor (InterPro:IPR015495); BEST Arabidopsis thaliana protein match is: myb domain pro…	IRX4	cinnamoyl coa reductase 1	Encodes a cinnamoyl CoA reductase. Involved in lignin biosynthesis.	cinnamoyl coa reductase 1 (CCR1); CONTAINS InterPro DOMAIN/s: NAD-dependent epimerase/dehydratase (InterPro:IPR001509), NAD(P)-binding domain (InterPro:IPR016040); BEST Arabidopsis thaliana protein match is: cinnamoyl coa reductase (TAIR:AT1G80820.1); Has 12077 Blast hits to 12065 proteins in 1900 species: Archae - 220; Bacteria - 5385; Metazoa - 413; Fungi - 986; Plants - 2545; Viruses - 54; Oth…
layer2	AT1G16490	MYB58	AT4G18780	LEW2	14	17	myb domain protein 58	Member of the R2R3 factor gene family.	myb domain protein 58 (MYB58); CONTAINS InterPro DOMAIN/s: SANT, DNA-binding (InterPro:IPR001005), Homeodomain-like (InterPro:IPR009057), Myb, DNA-binding (InterPro:IPR014778), HTH transcriptional regulator, Myb-type, DNA-binding (InterPro:IPR017930), Homeodomain-related (InterPro:IPR012287), Myb transcription factor (InterPro:IPR015495); BEST Arabidopsis thaliana protein match is: myb domain pro…	LEW2	cellulose synthase family protein	Encodes a member of the cellulose synthase family involved in secondary cell wall biosynthesis. Mutants have abnormal xylem formation, reduced cellulose content, and enhanced drought and osmotic stress tolerance. Mediates resistance towards bacterial pathogens via ABA. Confers resistance towards bacterial and fungal pathogens, independent of salicylic acid, ethylene and jasmonate signaling.	IRREGULAR XYLEM 1 (IRX1); FUNCTIONS IN: cellulose synthase activity, transferase activity, transferring glycosyl groups; INVOLVED IN: in 7 processes; LOCATED IN: cell wall, plasma membrane; EXPRESSED IN: 21 plant structures; EXPRESSED DURING: 9 growth stages; CONTAINS InterPro DOMAIN/s: Cellulose synthase (InterPro:IPR005150); BEST Arabidopsis thaliana protein match is: cellulose synthase A4 (TAI…
layer2	AT1G16490	MYB58	AT5G44030	NWS2	14	17	myb domain protein 58	Member of the R2R3 factor gene family.	myb domain protein 58 (MYB58); CONTAINS InterPro DOMAIN/s: SANT, DNA-binding (InterPro:IPR001005), Homeodomain-like (InterPro:IPR009057), Myb, DNA-binding (InterPro:IPR014778), HTH transcriptional regulator, Myb-type, DNA-binding (InterPro:IPR017930), Homeodomain-related (InterPro:IPR012287), Myb transcription factor (InterPro:IPR015495); BEST Arabidopsis thaliana protein match is: myb domain pro…	NWS2	cellulose synthase A4	Encodes a cellulose synthase involved in secondary cell wall biosynthesis. Confers resistance towards bacterial and fungal pathogens, independent of salicylic acid, ethylene and jasmonate signaling.	cellulose synthase A4 (CESA4); FUNCTIONS IN: cellulose synthase activity, transferase activity, transferring glycosyl groups; INVOLVED IN: cellulose biosynthetic process, plant-type cell wall biogenesis, defense response to bacterium, defense response to fungus, secondary cell wall biogenesis; LOCATED IN: membrane; EXPRESSED IN: 24 plant structures; EXPRESSED DURING: 11 growth stages; CONTAINS In…
layer2	AT1G16490	MYB58	AT2G37040	PAL1	18	17	myb domain protein 58	Member of the R2R3 factor gene family.	myb domain protein 58 (MYB58); CONTAINS InterPro DOMAIN/s: SANT, DNA-binding (InterPro:IPR001005), Homeodomain-like (InterPro:IPR009057), Myb, DNA-binding (InterPro:IPR014778), HTH transcriptional regulator, Myb-type, DNA-binding (InterPro:IPR017930), Homeodomain-related (InterPro:IPR012287), Myb transcription factor (InterPro:IPR015495); BEST Arabidopsis thaliana protein match is: myb domain pro…	PAL1	PHE ammonia lyase 1	Encodes PAL1, a phenylalanine ammonia-lyase. Arabidopsis has four PALs: AT2G37040 (PAL1), AT3G53260 (PAL2), AT5G04230 (PAL3) and AT3G10340 (PAL4).	PHE ammonia lyase 1 (PAL1); FUNCTIONS IN: phenylalanine ammonia-lyase activity; INVOLVED IN: in 10 processes; LOCATED IN: cytoplasm; EXPRESSED IN: 22 plant structures; EXPRESSED DURING: 13 growth stages; CONTAINS InterPro DOMAIN/s: Phenylalanine/histidine ammonia-lyase (InterPro:IPR001106), Phenylalanine/histidine ammonia-lyases, active site (InterPro:IPR022313), L-Aspartase-like (InterPro:IPR008…
layer2	AT1G16490	MYB58	AT5G17420	MUR10	14	17	myb domain protein 58	Member of the R2R3 factor gene family.	myb domain protein 58 (MYB58); CONTAINS InterPro DOMAIN/s: SANT, DNA-binding (InterPro:IPR001005), Homeodomain-like (InterPro:IPR009057), Myb, DNA-binding (InterPro:IPR014778), HTH transcriptional regulator, Myb-type, DNA-binding (InterPro:IPR017930), Homeodomain-related (InterPro:IPR012287), Myb transcription factor (InterPro:IPR015495); BEST Arabidopsis thaliana protein match is: myb domain pro…	MUR10	Cellulose synthase family protein	Encodes a xylem-specific cellulose synthase that is phosphorylated on one or more serine residues (on either S185 or one of S180 or S181).	IRREGULAR XYLEM 3 (IRX3); FUNCTIONS IN: cellulose synthase activity; INVOLVED IN: cellulose biosynthetic process, plant-type cell wall biogenesis, secondary cell wall biogenesis, rhamnogalacturonan I side chain metabolic process; LOCATED IN: plasma membrane, chloroplast; EXPRESSED IN: 27 plant structures; EXPRESSED DURING: 14 growth stages; CONTAINS InterPro DOMAIN/s: Cellulose synthase (InterPro…
layer2	AT1G16490	MYB58	AT2G40890	CYP98A3	16	17	myb domain protein 58	Member of the R2R3 factor gene family.	myb domain protein 58 (MYB58); CONTAINS InterPro DOMAIN/s: SANT, DNA-binding (InterPro:IPR001005), Homeodomain-like (InterPro:IPR009057), Myb, DNA-binding (InterPro:IPR014778), HTH transcriptional regulator, Myb-type, DNA-binding (InterPro:IPR017930), Homeodomain-related (InterPro:IPR012287), Myb transcription factor (InterPro:IPR015495); BEST Arabidopsis thaliana protein match is: myb domain pro…	CYP98A3	cytochrome P450, family 98, subfamily A, polypeptide 3	encodes coumarate 3-hydroxylase (C3H), a P450-dependent monooxygenase. Involved in lignin biosynthesis and flavonoid biosynthesis. Also affects the biosynthesis of coumarins such as scopoletin and scopolin as a branching-out-pathway from the phenylpropanoid acid level.	cytochrome P450, family 98, subfamily A, polypeptide 3 (CYP98A3); FUNCTIONS IN: monooxygenase activity, p-coumarate 3-hydroxylase activity; INVOLVED IN: coumarin biosynthetic process, lignin biosynthetic process, phenylpropanoid biosynthetic process, flavonoid biosynthetic process; LOCATED IN: mitochondrion, endoplasmic reticulum, plasma membrane, microsome; EXPRESSED IN: 25 plant structures; EXP…
layer2	AT1G16490	MYB58	AT4G36220	FAH1	15	17	myb domain protein 58	Member of the R2R3 factor gene family.	myb domain protein 58 (MYB58); CONTAINS InterPro DOMAIN/s: SANT, DNA-binding (InterPro:IPR001005), Homeodomain-like (InterPro:IPR009057), Myb, DNA-binding (InterPro:IPR014778), HTH transcriptional regulator, Myb-type, DNA-binding (InterPro:IPR017930), Homeodomain-related (InterPro:IPR012287), Myb transcription factor (InterPro:IPR015495); BEST Arabidopsis thaliana protein match is: myb domain pro…	FAH1	ferulic acid 5-hydroxylase 1	encodes ferulate 5-hydroxylase (F5H). Involved in lignin biosynthesis.	ferulic acid 5-hydroxylase 1 (FAH1); FUNCTIONS IN: ferulate 5-hydroxylase activity, monooxygenase activity; INVOLVED IN: lignin biosynthetic process, response to UV-B, phenylpropanoid biosynthetic process; LOCATED IN: endoplasmic reticulum; EXPRESSED IN: 20 plant structures; EXPRESSED DURING: 12 growth stages; CONTAINS InterPro DOMAIN/s: Cytochrome P450 (InterPro:IPR001128), Cytochrome P450, E-cl…
layer2	AT1G16490	MYB58	AT2G38080	LAC4	14	17	myb domain protein 58	Member of the R2R3 factor gene family.	myb domain protein 58 (MYB58); CONTAINS InterPro DOMAIN/s: SANT, DNA-binding (InterPro:IPR001005), Homeodomain-like (InterPro:IPR009057), Myb, DNA-binding (InterPro:IPR014778), HTH transcriptional regulator, Myb-type, DNA-binding (InterPro:IPR017930), Homeodomain-related (InterPro:IPR012287), Myb transcription factor (InterPro:IPR015495); BEST Arabidopsis thaliana protein match is: myb domain pro…	LMCO4	Laccase/Diphenol oxidase family protein	Encodes a protein with similarity to putative laccase, a member of laccase family (17 members in Arabidopsis). Might be involved in cell wall biosynthesis. Mutants have a mild irregular xylem phenotype.	IRREGULAR XYLEM 12 (IRX12); FUNCTIONS IN: laccase activity; INVOLVED IN: secondary cell wall biogenesis; LOCATED IN: endomembrane system, apoplast; EXPRESSED IN: 24 plant structures; EXPRESSED DURING: 13 growth stages; CONTAINS InterPro DOMAIN/s: Multicopper oxidase, type 3 (InterPro:IPR011707), Laccase (InterPro:IPR017761), Multicopper oxidase, type 2 (InterPro:IPR011706), Cupredoxin (InterPro:I…
layer2	AT1G16490	MYB58	AT5G66690	UGT72E2	16	17	myb domain protein 58	Member of the R2R3 factor gene family.	myb domain protein 58 (MYB58); CONTAINS InterPro DOMAIN/s: SANT, DNA-binding (InterPro:IPR001005), Homeodomain-like (InterPro:IPR009057), Myb, DNA-binding (InterPro:IPR014778), HTH transcriptional regulator, Myb-type, DNA-binding (InterPro:IPR017930), Homeodomain-related (InterPro:IPR012287), Myb transcription factor (InterPro:IPR015495); BEST Arabidopsis thaliana protein match is: myb domain pro…	UGT72E2	UDP-Glycosyltransferase superfamily protein	UGT72E2 is an UDPG:coniferyl alcohol glucosyltransferase which glucosylates sinapyl- and coniferyl aldehydes as well as sinapyl- and coniferyl alcohol. The enzyme is thought to be involved in lignin metabolism. A knockdown mutant line (72E2KD) was obtained using RNAi silencing. A twofold reduction in coniferyl alcohol 4-<i>O</i>-glucoside and sinapyl alcohol 4-<i>O</i>-glucoside was detected in t…	UGT72E2; CONTAINS InterPro DOMAIN/s: UDP-glucuronosyl/UDP-glucosyltransferase (InterPro:IPR002213); BEST Arabidopsis thaliana protein match is: UDP-Glycosyltransferase superfamily protein (TAIR:AT5G26310.1); Has 1807 Blast hits to 1807 proteins in 277 species: Archae - 0; Bacteria - 0; Metazoa - 736; Fungi - 347; Plants - 385; Viruses - 0; Other Eukaryotes - 339 (source: NCBI BLink).
layer2	AT1G16490	MYB58	AT3G53260	PAL2	17	17	myb domain protein 58	Member of the R2R3 factor gene family.	myb domain protein 58 (MYB58); CONTAINS InterPro DOMAIN/s: SANT, DNA-binding (InterPro:IPR001005), Homeodomain-like (InterPro:IPR009057), Myb, DNA-binding (InterPro:IPR014778), HTH transcriptional regulator, Myb-type, DNA-binding (InterPro:IPR017930), Homeodomain-related (InterPro:IPR012287), Myb transcription factor (InterPro:IPR015495); BEST Arabidopsis thaliana protein match is: myb domain pro…	PAL2	phenylalanine ammonia-lyase 2	Encodes phenylalanine lyase. Arabidopsis has four PALs: AT2G37040 (PAL1), AT3G53260 (PAL2), AT5G04230 (PAL3) and AT3G10340 (PAL4).	phenylalanine ammonia-lyase 2 (PAL2); FUNCTIONS IN: phenylalanine ammonia-lyase activity; INVOLVED IN: response to oxidative stress, response to karrikin, phenylpropanoid biosynthetic process, response to wounding, defense response; LOCATED IN: cytoplasm; EXPRESSED IN: 22 plant structures; EXPRESSED DURING: 14 growth stages; CONTAINS InterPro DOMAIN/s: Phenylalanine/histidine ammonia-lyase (Inter…
layer2	AT1G16490	MYB58	AT1G67980	CCOAMT	15	17	myb domain protein 58	Member of the R2R3 factor gene family.	myb domain protein 58 (MYB58); CONTAINS InterPro DOMAIN/s: SANT, DNA-binding (InterPro:IPR001005), Homeodomain-like (InterPro:IPR009057), Myb, DNA-binding (InterPro:IPR014778), HTH transcriptional regulator, Myb-type, DNA-binding (InterPro:IPR017930), Homeodomain-related (InterPro:IPR012287), Myb transcription factor (InterPro:IPR015495); BEST Arabidopsis thaliana protein match is: myb domain pro…	CCOAMT	caffeoyl-CoA 3-O-methyltransferase	Encodes S-adenosyl-L-methionine: transcaffeoyl Coenzyme A 3-O-methyltransferase.	caffeoyl-CoA 3-O-methyltransferase (CCOAMT); CONTAINS InterPro DOMAIN/s: O-methyltransferase, family 3 (InterPro:IPR002935); BEST Arabidopsis thaliana protein match is: S-adenosyl-L-methionine-dependent methyltransferases superfamily protein (TAIR:AT1G67990.1); Has 30201 Blast hits to 17322 proteins in 780 species: Archae - 12; Bacteria - 1396; Metazoa - 17338; Fungi - 3422; Plants - 5037; Viruse…
layer2	AT1G16490	MYB58	AT4G38190	CSLD4	12	17	myb domain protein 58	Member of the R2R3 factor gene family.	myb domain protein 58 (MYB58); CONTAINS InterPro DOMAIN/s: SANT, DNA-binding (InterPro:IPR001005), Homeodomain-like (InterPro:IPR009057), Myb, DNA-binding (InterPro:IPR014778), HTH transcriptional regulator, Myb-type, DNA-binding (InterPro:IPR017930), Homeodomain-related (InterPro:IPR012287), Myb transcription factor (InterPro:IPR015495); BEST Arabidopsis thaliana protein match is: myb domain pro…	CSLD4	cellulose synthase like D4	encodes a gene similar to cellulose synthase	cellulose synthase like D4 (CSLD4); CONTAINS InterPro DOMAIN/s: Cellulose synthase (InterPro:IPR005150); BEST Arabidopsis thaliana protein match is: cellulose synthase-like D3 (TAIR:AT3G03050.1); Has 3503 Blast hits to 2866 proteins in 674 species: Archae - 22; Bacteria - 1611; Metazoa - 5; Fungi - 10; Plants - 1761; Viruses - 2; Other Eukaryotes - 92 (source: NCBI BLink).
layer2	AT5G12870	MYB46	AT4G34050	CCoAOMT1	15	17	Zinc finger C-x8-C-x5-C-x3-H type family protein	---	Zinc finger C-x8-C-x5-C-x3-H type family protein; CONTAINS InterPro DOMAIN/s: Zinc finger, CCCH-type (InterPro:IPR000571); BEST Arabidopsis thaliana protein match is: Zinc finger C-x8-C-x5-C-x3-H type family protein (TAIR:AT1G66810.1); Has 1170 Blast hits to 1062 proteins in 230 species: Archae - 0; Bacteria - 0; Metazoa - 455; Fungi - 97; Plants - 305; Viruses - 0; Other Eukaryotes - 313 (source…	CCoAOMT1	S-adenosyl-L-methionine-dependent methyltransferases superfamily protein	---	caffeoyl coenzyme A O-methyltransferase 1 (CCoAOMT1); FUNCTIONS IN: caffeoyl-CoA O-methyltransferase activity; INVOLVED IN: coumarin biosynthetic process, response to cadmium ion; LOCATED IN: cytosol; EXPRESSED IN: 24 plant structures; EXPRESSED DURING: 14 growth stages; CONTAINS InterPro DOMAIN/s: O-methyltransferase, family 3 (InterPro:IPR002935); BEST Arabidopsis thaliana protein match is: S-a…
layer2	AT5G12870	MYB46	AT5G60020	LAC17	16	17	Zinc finger C-x8-C-x5-C-x3-H type family protein	---	Zinc finger C-x8-C-x5-C-x3-H type family protein; CONTAINS InterPro DOMAIN/s: Zinc finger, CCCH-type (InterPro:IPR000571); BEST Arabidopsis thaliana protein match is: Zinc finger C-x8-C-x5-C-x3-H type family protein (TAIR:AT1G66810.1); Has 1124 Blast hits to 1011 proteins in 226 species: Archae - 0; Bacteria - 0; Metazoa - 463; Fungi - 91; Plants - 303; Viruses - 0; Other Eukaryotes - 267 (source…	LAC17	laccase 17	putative laccase, a member of laccase family of genes (17 members in Arabidopsis).	laccase 17 (LAC17); FUNCTIONS IN: laccase activity; INVOLVED IN: oxidation reduction, lignin catabolic process; LOCATED IN: endomembrane system, apoplast; EXPRESSED IN: 14 plant structures; EXPRESSED DURING: LP.04 four leaves visible, 4 anthesis, C globular stage, petal differentiation and expansion stage, LP.12 twelve leaves visible; CONTAINS InterPro DOMAIN/s: Multicopper oxidase, type 3 (Inter…
layer2	AT5G12870	MYB46	AT5G54160	OMT1	16	17	Zinc finger C-x8-C-x5-C-x3-H type family protein	---	Zinc finger C-x8-C-x5-C-x3-H type family protein; CONTAINS InterPro DOMAIN/s: Zinc finger, CCCH-type (InterPro:IPR000571); BEST Arabidopsis thaliana protein match is: Zinc finger C-x8-C-x5-C-x3-H type family protein (TAIR:AT1G66810.1); Has 1170 Blast hits to 1062 proteins in 230 species: Archae - 0; Bacteria - 0; Metazoa - 455; Fungi - 97; Plants - 305; Viruses - 0; Other Eukaryotes - 313 (source…	OMT1	O-methyltransferase 1	A caffeic acid/5-hydroxyferulic acid O-methyltransferase. Interacts with 14-4-3 proteins in yeast 2 hybrid assay. AtOMT1 (At5g54160) encodes a flavonol 3_-O-methyltransferase that is highly active towards quercetin and myricetin. The substrate specificity identifies the enzyme as flavonol 3_-methyltransferase which replaces the former annotation of the gene to encode a caffeic acid/5-hydroxyferul…	O-methyltransferase 1 (OMT1); FUNCTIONS IN: myricetin 3'-O-methyltransferase activity, quercetin 3-O-methyltransferase activity, caffeate O-methyltransferase activity; INVOLVED IN: lignin biosynthetic process, flavonol biosynthetic process; LOCATED IN: cytosol, nucleus, plasma membrane, cytoplasm; EXPRESSED IN: 23 plant structures; EXPRESSED DURING: 14 growth stages; CONTAINS InterPro DOMAIN/s: W…
layer2	AT5G12870	MYB46	AT2G30490	REF3	15	17	Zinc finger C-x8-C-x5-C-x3-H type family protein	---	Zinc finger C-x8-C-x5-C-x3-H type family protein; CONTAINS InterPro DOMAIN/s: Zinc finger, CCCH-type (InterPro:IPR000571); BEST Arabidopsis thaliana protein match is: Zinc finger C-x8-C-x5-C-x3-H type family protein (TAIR:AT1G66810.1); Has 1124 Blast hits to 1011 proteins in 226 species: Archae - 0; Bacteria - 0; Metazoa - 463; Fungi - 91; Plants - 303; Viruses - 0; Other Eukaryotes - 267 (source…	REF3	cinnamate-4-hydroxylase	Encodes a cinnamate-4-hydroxylase. Mutations in this gene impact phenylpropanoid metabolism, growth and development.	cinnamate-4-hydroxylase (C4H); FUNCTIONS IN: trans-cinnamate 4-monooxygenase activity; INVOLVED IN: in 9 processes; LOCATED IN: endoplasmic reticulum, plasma membrane, membrane, plant-type cell wall; EXPRESSED IN: 25 plant structures; EXPRESSED DURING: 14 growth stages; CONTAINS InterPro DOMAIN/s: Cytochrome P450 (InterPro:IPR001128), Cytochrome P450, E-class, group I (InterPro:IPR002401), Cytoch…
layer2	AT5G12870	MYB46	AT5G48930	HCT	17	17	Zinc finger C-x8-C-x5-C-x3-H type family protein	---	Zinc finger C-x8-C-x5-C-x3-H type family protein; CONTAINS InterPro DOMAIN/s: Zinc finger, CCCH-type (InterPro:IPR000571); BEST Arabidopsis thaliana protein match is: Zinc finger C-x8-C-x5-C-x3-H type family protein (TAIR:AT1G66810.1); Has 1124 Blast hits to 1011 proteins in 226 species: Archae - 0; Bacteria - 0; Metazoa - 463; Fungi - 91; Plants - 303; Viruses - 0; Other Eukaryotes - 267 (source…	HCT	hydroxycinnamoyl-CoA shikimate/quinate hydroxycinnamoyl transferase	At5g48930 has been shown to encode for the hydroxycinnamoyl-Coenzyme A shikimate/quinate hydroxycinnamoyltransferase (HCT) both synthesizing and catabolizing the hydroxycinnamoylesters (coumaroyl/caffeoyl shikimate and quinate) involved in the phenylpropanoid pathway. Influence on the accumulation of flavonoids which in turn inhibit auxin transport and reduce plant growth.	hydroxycinnamoyl-CoA shikimate/quinate hydroxycinnamoyl transferase (HCT); CONTAINS InterPro DOMAIN/s: Transferase (InterPro:IPR003480); BEST Arabidopsis thaliana protein match is: HXXXD-type acyl-transferase family protein (TAIR:AT5G57840.1); Has 1807 Blast hits to 1807 proteins in 277 species: Archae - 0; Bacteria - 0; Metazoa - 736; Fungi - 347; Plants - 385; Viruses - 0; Other Eukaryotes - 33…
layer2	AT5G12870	MYB46	AT1G15950	IRX4	18	17	Zinc finger C-x8-C-x5-C-x3-H type family protein	---	Zinc finger C-x8-C-x5-C-x3-H type family protein; CONTAINS InterPro DOMAIN/s: Zinc finger, CCCH-type (InterPro:IPR000571); BEST Arabidopsis thaliana protein match is: Zinc finger C-x8-C-x5-C-x3-H type family protein (TAIR:AT1G66810.1); Has 1124 Blast hits to 1011 proteins in 226 species: Archae - 0; Bacteria - 0; Metazoa - 463; Fungi - 91; Plants - 303; Viruses - 0; Other Eukaryotes - 267 (source…	IRX4	cinnamoyl coa reductase 1	Encodes a cinnamoyl CoA reductase. Involved in lignin biosynthesis.	cinnamoyl coa reductase 1 (CCR1); CONTAINS InterPro DOMAIN/s: NAD-dependent epimerase/dehydratase (InterPro:IPR001509), NAD(P)-binding domain (InterPro:IPR016040); BEST Arabidopsis thaliana protein match is: cinnamoyl coa reductase (TAIR:AT1G80820.1); Has 12077 Blast hits to 12065 proteins in 1900 species: Archae - 220; Bacteria - 5385; Metazoa - 413; Fungi - 986; Plants - 2545; Viruses - 54; Oth…
layer2	AT5G12870	MYB46	AT4G18780	LEW2	15	17	Zinc finger C-x8-C-x5-C-x3-H type family protein	---	Zinc finger C-x8-C-x5-C-x3-H type family protein; CONTAINS InterPro DOMAIN/s: Zinc finger, CCCH-type (InterPro:IPR000571); BEST Arabidopsis thaliana protein match is: Zinc finger C-x8-C-x5-C-x3-H type family protein (TAIR:AT1G66810.1); Has 1124 Blast hits to 1011 proteins in 226 species: Archae - 0; Bacteria - 0; Metazoa - 463; Fungi - 91; Plants - 303; Viruses - 0; Other Eukaryotes - 267 (source…	LEW2	cellulose synthase family protein	Encodes a member of the cellulose synthase family involved in secondary cell wall biosynthesis. Mutants have abnormal xylem formation, reduced cellulose content, and enhanced drought and osmotic stress tolerance. Mediates resistance towards bacterial pathogens via ABA. Confers resistance towards bacterial and fungal pathogens, independent of salicylic acid, ethylene and jasmonate signaling.	IRREGULAR XYLEM 1 (IRX1); FUNCTIONS IN: cellulose synthase activity, transferase activity, transferring glycosyl groups; INVOLVED IN: in 7 processes; LOCATED IN: cell wall, plasma membrane; EXPRESSED IN: 21 plant structures; EXPRESSED DURING: 9 growth stages; CONTAINS InterPro DOMAIN/s: Cellulose synthase (InterPro:IPR005150); BEST Arabidopsis thaliana protein match is: cellulose synthase A4 (TAI…
layer2	AT5G12870	MYB46	AT5G44030	NWS2	14	17	Zinc finger C-x8-C-x5-C-x3-H type family protein	---	Zinc finger C-x8-C-x5-C-x3-H type family protein; CONTAINS InterPro DOMAIN/s: Zinc finger, CCCH-type (InterPro:IPR000571); BEST Arabidopsis thaliana protein match is: Zinc finger C-x8-C-x5-C-x3-H type family protein (TAIR:AT1G66810.1); Has 1170 Blast hits to 1062 proteins in 230 species: Archae - 0; Bacteria - 0; Metazoa - 455; Fungi - 97; Plants - 305; Viruses - 0; Other Eukaryotes - 313 (source…	NWS2	cellulose synthase A4	Encodes a cellulose synthase involved in secondary cell wall biosynthesis. Confers resistance towards bacterial and fungal pathogens, independent of salicylic acid, ethylene and jasmonate signaling.	cellulose synthase A4 (CESA4); FUNCTIONS IN: cellulose synthase activity, transferase activity, transferring glycosyl groups; INVOLVED IN: cellulose biosynthetic process, plant-type cell wall biogenesis, defense response to bacterium, defense response to fungus, secondary cell wall biogenesis; LOCATED IN: membrane; EXPRESSED IN: 24 plant structures; EXPRESSED DURING: 11 growth stages; CONTAINS In…
layer2	AT5G12870	MYB46	AT2G37040	PAL1	12	17	Zinc finger C-x8-C-x5-C-x3-H type family protein	---	Zinc finger C-x8-C-x5-C-x3-H type family protein; CONTAINS InterPro DOMAIN/s: Zinc finger, CCCH-type (InterPro:IPR000571); BEST Arabidopsis thaliana protein match is: Zinc finger C-x8-C-x5-C-x3-H type family protein (TAIR:AT1G66810.1); Has 1124 Blast hits to 1011 proteins in 226 species: Archae - 0; Bacteria - 0; Metazoa - 463; Fungi - 91; Plants - 303; Viruses - 0; Other Eukaryotes - 267 (source…	PAL1	PHE ammonia lyase 1	Encodes PAL1, a phenylalanine ammonia-lyase. Arabidopsis has four PALs: AT2G37040 (PAL1), AT3G53260 (PAL2), AT5G04230 (PAL3) and AT3G10340 (PAL4).	PHE ammonia lyase 1 (PAL1); FUNCTIONS IN: phenylalanine ammonia-lyase activity; INVOLVED IN: in 10 processes; LOCATED IN: cytoplasm; EXPRESSED IN: 22 plant structures; EXPRESSED DURING: 13 growth stages; CONTAINS InterPro DOMAIN/s: Phenylalanine/histidine ammonia-lyase (InterPro:IPR001106), Phenylalanine/histidine ammonia-lyases, active site (InterPro:IPR022313), L-Aspartase-like (InterPro:IPR008…
layer2	AT5G12870	MYB46	AT5G17420	MUR10	15	17	Zinc finger C-x8-C-x5-C-x3-H type family protein	---	Zinc finger C-x8-C-x5-C-x3-H type family protein; CONTAINS InterPro DOMAIN/s: Zinc finger, CCCH-type (InterPro:IPR000571); BEST Arabidopsis thaliana protein match is: Zinc finger C-x8-C-x5-C-x3-H type family protein (TAIR:AT1G66810.1); Has 1170 Blast hits to 1062 proteins in 230 species: Archae - 0; Bacteria - 0; Metazoa - 455; Fungi - 97; Plants - 305; Viruses - 0; Other Eukaryotes - 313 (source…	MUR10	Cellulose synthase family protein	Encodes a xylem-specific cellulose synthase that is phosphorylated on one or more serine residues (on either S185 or one of S180 or S181).	IRREGULAR XYLEM 3 (IRX3); FUNCTIONS IN: cellulose synthase activity; INVOLVED IN: cellulose biosynthetic process, plant-type cell wall biogenesis, secondary cell wall biogenesis, rhamnogalacturonan I side chain metabolic process; LOCATED IN: plasma membrane, chloroplast; EXPRESSED IN: 27 plant structures; EXPRESSED DURING: 14 growth stages; CONTAINS InterPro DOMAIN/s: Cellulose synthase (InterPro…
layer2	AT5G12870	MYB46	AT2G40890	CYP98A3	17	17	Zinc finger C-x8-C-x5-C-x3-H type family protein	---	Zinc finger C-x8-C-x5-C-x3-H type family protein; CONTAINS InterPro DOMAIN/s: Zinc finger, CCCH-type (InterPro:IPR000571); BEST Arabidopsis thaliana protein match is: Zinc finger C-x8-C-x5-C-x3-H type family protein (TAIR:AT1G66810.1); Has 1170 Blast hits to 1062 proteins in 230 species: Archae - 0; Bacteria - 0; Metazoa - 455; Fungi - 97; Plants - 305; Viruses - 0; Other Eukaryotes - 313 (source…	CYP98A3	cytochrome P450, family 98, subfamily A, polypeptide 3	encodes coumarate 3-hydroxylase (C3H), a P450-dependent monooxygenase. Involved in lignin biosynthesis and flavonoid biosynthesis. Also affects the biosynthesis of coumarins such as scopoletin and scopolin as a branching-out-pathway from the phenylpropanoid acid level.	cytochrome P450, family 98, subfamily A, polypeptide 3 (CYP98A3); FUNCTIONS IN: monooxygenase activity, p-coumarate 3-hydroxylase activity; INVOLVED IN: coumarin biosynthetic process, lignin biosynthetic process, phenylpropanoid biosynthetic process, flavonoid biosynthetic process; LOCATED IN: mitochondrion, endoplasmic reticulum, plasma membrane, microsome; EXPRESSED IN: 25 plant structures; EXP…
layer2	AT5G12870	MYB46	AT4G36220	FAH1	12	17	Zinc finger C-x8-C-x5-C-x3-H type family protein	---	Zinc finger C-x8-C-x5-C-x3-H type family protein; CONTAINS InterPro DOMAIN/s: Zinc finger, CCCH-type (InterPro:IPR000571); BEST Arabidopsis thaliana protein match is: Zinc finger C-x8-C-x5-C-x3-H type family protein (TAIR:AT1G66810.1); Has 1170 Blast hits to 1062 proteins in 230 species: Archae - 0; Bacteria - 0; Metazoa - 455; Fungi - 97; Plants - 305; Viruses - 0; Other Eukaryotes - 313 (source…	FAH1	ferulic acid 5-hydroxylase 1	encodes ferulate 5-hydroxylase (F5H). Involved in lignin biosynthesis.	ferulic acid 5-hydroxylase 1 (FAH1); FUNCTIONS IN: ferulate 5-hydroxylase activity, monooxygenase activity; INVOLVED IN: lignin biosynthetic process, response to UV-B, phenylpropanoid biosynthetic process; LOCATED IN: endoplasmic reticulum; EXPRESSED IN: 20 plant structures; EXPRESSED DURING: 12 growth stages; CONTAINS InterPro DOMAIN/s: Cytochrome P450 (InterPro:IPR001128), Cytochrome P450, E-cl…
layer2	AT5G12870	MYB46	AT2G38080	LAC4	17	17	Zinc finger C-x8-C-x5-C-x3-H type family protein	---	Zinc finger C-x8-C-x5-C-x3-H type family protein; CONTAINS InterPro DOMAIN/s: Zinc finger, CCCH-type (InterPro:IPR000571); BEST Arabidopsis thaliana protein match is: Zinc finger C-x8-C-x5-C-x3-H type family protein (TAIR:AT1G66810.1); Has 1170 Blast hits to 1062 proteins in 230 species: Archae - 0; Bacteria - 0; Metazoa - 455; Fungi - 97; Plants - 305; Viruses - 0; Other Eukaryotes - 313 (source…	LMCO4	Laccase/Diphenol oxidase family protein	Encodes a protein with similarity to putative laccase, a member of laccase family (17 members in Arabidopsis). Might be involved in cell wall biosynthesis. Mutants have a mild irregular xylem phenotype.	IRREGULAR XYLEM 12 (IRX12); FUNCTIONS IN: laccase activity; INVOLVED IN: secondary cell wall biogenesis; LOCATED IN: endomembrane system, apoplast; EXPRESSED IN: 24 plant structures; EXPRESSED DURING: 13 growth stages; CONTAINS InterPro DOMAIN/s: Multicopper oxidase, type 3 (InterPro:IPR011707), Laccase (InterPro:IPR017761), Multicopper oxidase, type 2 (InterPro:IPR011706), Cupredoxin (InterPro:I…
layer2	AT5G12870	MYB46	AT5G66690	UGT72E2	13	17	Zinc finger C-x8-C-x5-C-x3-H type family protein	---	Zinc finger C-x8-C-x5-C-x3-H type family protein; CONTAINS InterPro DOMAIN/s: Zinc finger, CCCH-type (InterPro:IPR000571); BEST Arabidopsis thaliana protein match is: Zinc finger C-x8-C-x5-C-x3-H type family protein (TAIR:AT1G66810.1); Has 1124 Blast hits to 1011 proteins in 226 species: Archae - 0; Bacteria - 0; Metazoa - 463; Fungi - 91; Plants - 303; Viruses - 0; Other Eukaryotes - 267 (source…	UGT72E2	UDP-Glycosyltransferase superfamily protein	UGT72E2 is an UDPG:coniferyl alcohol glucosyltransferase which glucosylates sinapyl- and coniferyl aldehydes as well as sinapyl- and coniferyl alcohol. The enzyme is thought to be involved in lignin metabolism. A knockdown mutant line (72E2KD) was obtained using RNAi silencing. A twofold reduction in coniferyl alcohol 4-<i>O</i>-glucoside and sinapyl alcohol 4-<i>O</i>-glucoside was detected in t…	UGT72E2; CONTAINS InterPro DOMAIN/s: UDP-glucuronosyl/UDP-glucosyltransferase (InterPro:IPR002213); BEST Arabidopsis thaliana protein match is: UDP-Glycosyltransferase superfamily protein (TAIR:AT5G26310.1); Has 1807 Blast hits to 1807 proteins in 277 species: Archae - 0; Bacteria - 0; Metazoa - 736; Fungi - 347; Plants - 385; Viruses - 0; Other Eukaryotes - 339 (source: NCBI BLink).
layer2	AT5G12870	MYB46	AT4G37970	CAD6	15	17	Zinc finger C-x8-C-x5-C-x3-H type family protein	---	Zinc finger C-x8-C-x5-C-x3-H type family protein; CONTAINS InterPro DOMAIN/s: Zinc finger, CCCH-type (InterPro:IPR000571); BEST Arabidopsis thaliana protein match is: Zinc finger C-x8-C-x5-C-x3-H type family protein (TAIR:AT1G66810.1); Has 1124 Blast hits to 1011 proteins in 226 species: Archae - 0; Bacteria - 0; Metazoa - 463; Fungi - 91; Plants - 303; Viruses - 0; Other Eukaryotes - 267 (source…	CAD6	cinnamyl alcohol dehydrogenase 6	---	cinnamyl alcohol dehydrogenase 6 (CAD6); FUNCTIONS IN: oxidoreductase activity, zinc ion binding; INVOLVED IN: oxidation reduction; LOCATED IN: cellular_component unknown; EXPRESSED IN: 9 plant structures; EXPRESSED DURING: petal differentiation and expansion stage; CONTAINS InterPro DOMAIN/s: GroES-like (InterPro:IPR011032), Alcohol dehydrogenase GroES-like (InterPro:IPR013154), Alcohol dehydrog…
layer2	AT5G12870	MYB46	AT3G53260	PAL2	12	17	Zinc finger C-x8-C-x5-C-x3-H type family protein	---	Zinc finger C-x8-C-x5-C-x3-H type family protein; CONTAINS InterPro DOMAIN/s: Zinc finger, CCCH-type (InterPro:IPR000571); BEST Arabidopsis thaliana protein match is: Zinc finger C-x8-C-x5-C-x3-H type family protein (TAIR:AT1G66810.1); Has 1170 Blast hits to 1062 proteins in 230 species: Archae - 0; Bacteria - 0; Metazoa - 455; Fungi - 97; Plants - 305; Viruses - 0; Other Eukaryotes - 313 (source…	PAL2	phenylalanine ammonia-lyase 2	Encodes phenylalanine lyase. Arabidopsis has four PALs: AT2G37040 (PAL1), AT3G53260 (PAL2), AT5G04230 (PAL3) and AT3G10340 (PAL4).	phenylalanine ammonia-lyase 2 (PAL2); FUNCTIONS IN: phenylalanine ammonia-lyase activity; INVOLVED IN: response to oxidative stress, response to karrikin, phenylpropanoid biosynthetic process, response to wounding, defense response; LOCATED IN: cytoplasm; EXPRESSED IN: 22 plant structures; EXPRESSED DURING: 14 growth stages; CONTAINS InterPro DOMAIN/s: Phenylalanine/histidine ammonia-lyase (Inter…
layer2	AT5G12870	MYB46	AT3G21240	AT4CL2	11	17	Zinc finger C-x8-C-x5-C-x3-H type family protein	---	Zinc finger C-x8-C-x5-C-x3-H type family protein; CONTAINS InterPro DOMAIN/s: Zinc finger, CCCH-type (InterPro:IPR000571); BEST Arabidopsis thaliana protein match is: Zinc finger C-x8-C-x5-C-x3-H type family protein (TAIR:AT1G66810.1); Has 1124 Blast hits to 1011 proteins in 226 species: Archae - 0; Bacteria - 0; Metazoa - 463; Fungi - 91; Plants - 303; Viruses - 0; Other Eukaryotes - 267 (source…	AT4CL2	4-coumarate:CoA ligase 2	encodes an isoform of 4-coumarate:CoA ligase (4CL), which is involved in the last step of the general phenylpropanoid pathway. The catalytic efficiency was in the following (descending) order: p-coumaric acid, caffeic acid, ferulic acid, 5-OH-ferulic acid and cinnamic acid. At4CL2 was unable to use sinapic acid as substrate.	4-coumarate:CoA ligase 2 (4CL2); CONTAINS InterPro DOMAIN/s: AMP-binding, conserved site (InterPro:IPR020845), AMP-dependent synthetase/ligase (InterPro:IPR000873); BEST Arabidopsis thaliana protein match is: 4-coumarate:CoA ligase 1 (TAIR:AT1G51680.1); Has 86092 Blast hits to 78635 proteins in 3758 species: Archae - 1209; Bacteria - 54193; Metazoa - 3597; Fungi - 4717; Plants - 2816; Viruses - 1…
layer2	AT5G16600	MYB43	AT4G34050	CCoAOMT1	15	17	Zinc finger C-x8-C-x5-C-x3-H type family protein	---	Zinc finger C-x8-C-x5-C-x3-H type family protein; FUNCTIONS IN: zinc ion binding, nucleic acid binding; INVOLVED IN: biological_process unknown; EXPRESSED IN: 20 plant structures; EXPRESSED DURING: 13 growth stages; CONTAINS InterPro DOMAIN/s: Zinc finger, CCCH-type (InterPro:IPR000571); BEST Arabidopsis thaliana protein match is: Zinc finger C-x8-C-x5-C-x3-H type family protein (TAIR:AT1G68200.1…	CCoAOMT1	S-adenosyl-L-methionine-dependent methyltransferases superfamily protein	---	caffeoyl coenzyme A O-methyltransferase 1 (CCoAOMT1); FUNCTIONS IN: caffeoyl-CoA O-methyltransferase activity; INVOLVED IN: coumarin biosynthetic process, response to cadmium ion; LOCATED IN: cytosol; EXPRESSED IN: 24 plant structures; EXPRESSED DURING: 14 growth stages; CONTAINS InterPro DOMAIN/s: O-methyltransferase, family 3 (InterPro:IPR002935); BEST Arabidopsis thaliana protein match is: S-a…
layer2	AT5G16600	MYB43	AT5G60020	LAC17	5	17	Zinc finger C-x8-C-x5-C-x3-H type family protein	---	Zinc finger C-x8-C-x5-C-x3-H type family protein; FUNCTIONS IN: zinc ion binding, nucleic acid binding; INVOLVED IN: biological_process unknown; EXPRESSED IN: 20 plant structures; EXPRESSED DURING: 13 growth stages; CONTAINS InterPro DOMAIN/s: Zinc finger, CCCH-type (InterPro:IPR000571); BEST Arabidopsis thaliana protein match is: Zinc finger C-x8-C-x5-C-x3-H type family protein (TAIR:AT1G68200.1…	LAC17	laccase 17	putative laccase, a member of laccase family of genes (17 members in Arabidopsis).	laccase 17 (LAC17); FUNCTIONS IN: laccase activity; INVOLVED IN: oxidation reduction, lignin catabolic process; LOCATED IN: endomembrane system, apoplast; EXPRESSED IN: 14 plant structures; EXPRESSED DURING: LP.04 four leaves visible, 4 anthesis, C globular stage, petal differentiation and expansion stage, LP.12 twelve leaves visible; CONTAINS InterPro DOMAIN/s: Multicopper oxidase, type 3 (Inter…
layer2	AT5G16600	MYB43	AT5G54160	OMT1	15	17	Zinc finger C-x8-C-x5-C-x3-H type family protein	---	Zinc finger C-x8-C-x5-C-x3-H type family protein; FUNCTIONS IN: zinc ion binding, nucleic acid binding; INVOLVED IN: biological_process unknown; EXPRESSED IN: 20 plant structures; EXPRESSED DURING: 13 growth stages; CONTAINS InterPro DOMAIN/s: Zinc finger, CCCH-type (InterPro:IPR000571); BEST Arabidopsis thaliana protein match is: Zinc finger C-x8-C-x5-C-x3-H type family protein (TAIR:AT1G68200.1…	OMT1	O-methyltransferase 1	A caffeic acid/5-hydroxyferulic acid O-methyltransferase. Interacts with 14-4-3 proteins in yeast 2 hybrid assay. AtOMT1 (At5g54160) encodes a flavonol 3_-O-methyltransferase that is highly active towards quercetin and myricetin. The substrate specificity identifies the enzyme as flavonol 3_-methyltransferase which replaces the former annotation of the gene to encode a caffeic acid/5-hydroxyferul…	O-methyltransferase 1 (OMT1); FUNCTIONS IN: myricetin 3'-O-methyltransferase activity, quercetin 3-O-methyltransferase activity, caffeate O-methyltransferase activity; INVOLVED IN: lignin biosynthetic process, flavonol biosynthetic process; LOCATED IN: cytosol, nucleus, plasma membrane, cytoplasm; EXPRESSED IN: 23 plant structures; EXPRESSED DURING: 14 growth stages; CONTAINS InterPro DOMAIN/s: W…
layer2	AT5G16600	MYB43	AT2G30490	REF3	14	17	Zinc finger C-x8-C-x5-C-x3-H type family protein	---	Zinc finger C-x8-C-x5-C-x3-H type family protein; FUNCTIONS IN: zinc ion binding, nucleic acid binding; INVOLVED IN: biological_process unknown; EXPRESSED IN: 20 plant structures; EXPRESSED DURING: 13 growth stages; CONTAINS InterPro DOMAIN/s: Zinc finger, CCCH-type (InterPro:IPR000571); BEST Arabidopsis thaliana protein match is: Zinc finger C-x8-C-x5-C-x3-H type family protein (TAIR:AT1G68200.1…	REF3	cinnamate-4-hydroxylase	Encodes a cinnamate-4-hydroxylase. Mutations in this gene impact phenylpropanoid metabolism, growth and development.	cinnamate-4-hydroxylase (C4H); FUNCTIONS IN: trans-cinnamate 4-monooxygenase activity; INVOLVED IN: in 9 processes; LOCATED IN: endoplasmic reticulum, plasma membrane, membrane, plant-type cell wall; EXPRESSED IN: 25 plant structures; EXPRESSED DURING: 14 growth stages; CONTAINS InterPro DOMAIN/s: Cytochrome P450 (InterPro:IPR001128), Cytochrome P450, E-class, group I (InterPro:IPR002401), Cytoch…
layer2	AT5G16600	MYB43	AT5G48930	HCT	15	17	Zinc finger C-x8-C-x5-C-x3-H type family protein	---	Zinc finger C-x8-C-x5-C-x3-H type family protein; FUNCTIONS IN: zinc ion binding, nucleic acid binding; INVOLVED IN: biological_process unknown; EXPRESSED IN: 20 plant structures; EXPRESSED DURING: 13 growth stages; CONTAINS InterPro DOMAIN/s: Zinc finger, CCCH-type (InterPro:IPR000571); BEST Arabidopsis thaliana protein match is: Zinc finger C-x8-C-x5-C-x3-H type family protein (TAIR:AT1G68200.1…	HCT	hydroxycinnamoyl-CoA shikimate/quinate hydroxycinnamoyl transferase	At5g48930 has been shown to encode for the hydroxycinnamoyl-Coenzyme A shikimate/quinate hydroxycinnamoyltransferase (HCT) both synthesizing and catabolizing the hydroxycinnamoylesters (coumaroyl/caffeoyl shikimate and quinate) involved in the phenylpropanoid pathway. Influence on the accumulation of flavonoids which in turn inhibit auxin transport and reduce plant growth.	hydroxycinnamoyl-CoA shikimate/quinate hydroxycinnamoyl transferase (HCT); CONTAINS InterPro DOMAIN/s: Transferase (InterPro:IPR003480); BEST Arabidopsis thaliana protein match is: HXXXD-type acyl-transferase family protein (TAIR:AT5G57840.1); Has 1807 Blast hits to 1807 proteins in 277 species: Archae - 0; Bacteria - 0; Metazoa - 736; Fungi - 347; Plants - 385; Viruses - 0; Other Eukaryotes - 33…
layer2	AT5G16600	MYB43	AT1G15950	IRX4	17	17	myb domain protein 63	Member of the R2R3 factor gene family.	myb domain protein 63 (MYB63); CONTAINS InterPro DOMAIN/s: SANT, DNA-binding (InterPro:IPR001005), Homeodomain-like (InterPro:IPR009057), Myb, DNA-binding (InterPro:IPR014778), HTH transcriptional regulator, Myb-type, DNA-binding (InterPro:IPR017930), Homeodomain-related (InterPro:IPR012287), Myb transcription factor (InterPro:IPR015495); BEST Arabidopsis thaliana protein match is: myb domain pro…	IRX4	cinnamoyl coa reductase 1	Encodes a cinnamoyl CoA reductase. Involved in lignin biosynthesis.	cinnamoyl coa reductase 1 (CCR1); CONTAINS InterPro DOMAIN/s: NAD-dependent epimerase/dehydratase (InterPro:IPR001509), NAD(P)-binding domain (InterPro:IPR016040); BEST Arabidopsis thaliana protein match is: cinnamoyl coa reductase (TAIR:AT1G80820.1); Has 12077 Blast hits to 12065 proteins in 1900 species: Archae - 220; Bacteria - 5385; Metazoa - 413; Fungi - 986; Plants - 2545; Viruses - 54; Oth…
layer2	AT5G16600	MYB43	AT4G18780	LEW2	11	17	Zinc finger C-x8-C-x5-C-x3-H type family protein	---	Zinc finger C-x8-C-x5-C-x3-H type family protein; FUNCTIONS IN: zinc ion binding, nucleic acid binding; INVOLVED IN: biological_process unknown; EXPRESSED IN: 20 plant structures; EXPRESSED DURING: 13 growth stages; CONTAINS InterPro DOMAIN/s: Zinc finger, CCCH-type (InterPro:IPR000571); BEST Arabidopsis thaliana protein match is: Zinc finger C-x8-C-x5-C-x3-H type family protein (TAIR:AT1G68200.1…	LEW2	cellulose synthase family protein	Encodes a member of the cellulose synthase family involved in secondary cell wall biosynthesis. Mutants have abnormal xylem formation, reduced cellulose content, and enhanced drought and osmotic stress tolerance. Mediates resistance towards bacterial pathogens via ABA. Confers resistance towards bacterial and fungal pathogens, independent of salicylic acid, ethylene and jasmonate signaling.	IRREGULAR XYLEM 1 (IRX1); FUNCTIONS IN: cellulose synthase activity, transferase activity, transferring glycosyl groups; INVOLVED IN: in 7 processes; LOCATED IN: cell wall, plasma membrane; EXPRESSED IN: 21 plant structures; EXPRESSED DURING: 9 growth stages; CONTAINS InterPro DOMAIN/s: Cellulose synthase (InterPro:IPR005150); BEST Arabidopsis thaliana protein match is: cellulose synthase A4 (TAI…
layer2	AT5G16600	MYB43	AT5G44030	NWS2	11	17	Zinc finger C-x8-C-x5-C-x3-H type family protein	---	Zinc finger C-x8-C-x5-C-x3-H type family protein; FUNCTIONS IN: zinc ion binding, nucleic acid binding; INVOLVED IN: biological_process unknown; EXPRESSED IN: 20 plant structures; EXPRESSED DURING: 13 growth stages; CONTAINS InterPro DOMAIN/s: Zinc finger, CCCH-type (InterPro:IPR000571); BEST Arabidopsis thaliana protein match is: Zinc finger C-x8-C-x5-C-x3-H type family protein (TAIR:AT1G68200.1…	NWS2	cellulose synthase A4	Encodes a cellulose synthase involved in secondary cell wall biosynthesis. Confers resistance towards bacterial and fungal pathogens, independent of salicylic acid, ethylene and jasmonate signaling.	cellulose synthase A4 (CESA4); FUNCTIONS IN: cellulose synthase activity, transferase activity, transferring glycosyl groups; INVOLVED IN: cellulose biosynthetic process, plant-type cell wall biogenesis, defense response to bacterium, defense response to fungus, secondary cell wall biogenesis; LOCATED IN: membrane; EXPRESSED IN: 24 plant structures; EXPRESSED DURING: 11 growth stages; CONTAINS In…
layer2	AT5G16600	MYB43	AT2G37040	PAL1	16	17	myb domain protein 63	Member of the R2R3 factor gene family.	myb domain protein 63 (MYB63); CONTAINS InterPro DOMAIN/s: SANT, DNA-binding (InterPro:IPR001005), Homeodomain-like (InterPro:IPR009057), Myb, DNA-binding (InterPro:IPR014778), HTH transcriptional regulator, Myb-type, DNA-binding (InterPro:IPR017930), Homeodomain-related (InterPro:IPR012287), Myb transcription factor (InterPro:IPR015495); BEST Arabidopsis thaliana protein match is: myb domain pro…	PAL1	PHE ammonia lyase 1	Encodes PAL1, a phenylalanine ammonia-lyase. Arabidopsis has four PALs: AT2G37040 (PAL1), AT3G53260 (PAL2), AT5G04230 (PAL3) and AT3G10340 (PAL4).	PHE ammonia lyase 1 (PAL1); FUNCTIONS IN: phenylalanine ammonia-lyase activity; INVOLVED IN: in 10 processes; LOCATED IN: cytoplasm; EXPRESSED IN: 22 plant structures; EXPRESSED DURING: 13 growth stages; CONTAINS InterPro DOMAIN/s: Phenylalanine/histidine ammonia-lyase (InterPro:IPR001106), Phenylalanine/histidine ammonia-lyases, active site (InterPro:IPR022313), L-Aspartase-like (InterPro:IPR008…
layer2	AT5G16600	MYB43	AT5G17420	MUR10	9	17	Zinc finger C-x8-C-x5-C-x3-H type family protein	---	Zinc finger C-x8-C-x5-C-x3-H type family protein; FUNCTIONS IN: zinc ion binding, nucleic acid binding; INVOLVED IN: biological_process unknown; EXPRESSED IN: 20 plant structures; EXPRESSED DURING: 13 growth stages; CONTAINS InterPro DOMAIN/s: Zinc finger, CCCH-type (InterPro:IPR000571); BEST Arabidopsis thaliana protein match is: Zinc finger C-x8-C-x5-C-x3-H type family protein (TAIR:AT1G68200.1…	MUR10	Cellulose synthase family protein	Encodes a xylem-specific cellulose synthase that is phosphorylated on one or more serine residues (on either S185 or one of S180 or S181).	IRREGULAR XYLEM 3 (IRX3); FUNCTIONS IN: cellulose synthase activity; INVOLVED IN: cellulose biosynthetic process, plant-type cell wall biogenesis, secondary cell wall biogenesis, rhamnogalacturonan I side chain metabolic process; LOCATED IN: plasma membrane, chloroplast; EXPRESSED IN: 27 plant structures; EXPRESSED DURING: 14 growth stages; CONTAINS InterPro DOMAIN/s: Cellulose synthase (InterPro…
layer2	AT5G16600	MYB43	AT2G40890	CYP98A3	7	17	Zinc finger C-x8-C-x5-C-x3-H type family protein	---	Zinc finger C-x8-C-x5-C-x3-H type family protein; FUNCTIONS IN: zinc ion binding, nucleic acid binding; INVOLVED IN: biological_process unknown; EXPRESSED IN: 20 plant structures; EXPRESSED DURING: 13 growth stages; CONTAINS InterPro DOMAIN/s: Zinc finger, CCCH-type (InterPro:IPR000571); BEST Arabidopsis thaliana protein match is: Zinc finger C-x8-C-x5-C-x3-H type family protein (TAIR:AT1G68200.1…	CYP98A3	cytochrome P450, family 98, subfamily A, polypeptide 3	encodes coumarate 3-hydroxylase (C3H), a P450-dependent monooxygenase. Involved in lignin biosynthesis and flavonoid biosynthesis. Also affects the biosynthesis of coumarins such as scopoletin and scopolin as a branching-out-pathway from the phenylpropanoid acid level.	cytochrome P450, family 98, subfamily A, polypeptide 3 (CYP98A3); FUNCTIONS IN: monooxygenase activity, p-coumarate 3-hydroxylase activity; INVOLVED IN: coumarin biosynthetic process, lignin biosynthetic process, phenylpropanoid biosynthetic process, flavonoid biosynthetic process; LOCATED IN: mitochondrion, endoplasmic reticulum, plasma membrane, microsome; EXPRESSED IN: 25 plant structures; EXP…
layer2	AT5G16600	MYB43	AT4G36220	FAH1	12	17	Zinc finger C-x8-C-x5-C-x3-H type family protein	---	Zinc finger C-x8-C-x5-C-x3-H type family protein; FUNCTIONS IN: zinc ion binding, nucleic acid binding; INVOLVED IN: biological_process unknown; EXPRESSED IN: 20 plant structures; EXPRESSED DURING: 13 growth stages; CONTAINS InterPro DOMAIN/s: Zinc finger, CCCH-type (InterPro:IPR000571); BEST Arabidopsis thaliana protein match is: Zinc finger C-x8-C-x5-C-x3-H type family protein (TAIR:AT1G68200.1…	FAH1	ferulic acid 5-hydroxylase 1	encodes ferulate 5-hydroxylase (F5H). Involved in lignin biosynthesis.	ferulic acid 5-hydroxylase 1 (FAH1); FUNCTIONS IN: ferulate 5-hydroxylase activity, monooxygenase activity; INVOLVED IN: lignin biosynthetic process, response to UV-B, phenylpropanoid biosynthetic process; LOCATED IN: endoplasmic reticulum; EXPRESSED IN: 20 plant structures; EXPRESSED DURING: 12 growth stages; CONTAINS InterPro DOMAIN/s: Cytochrome P450 (InterPro:IPR001128), Cytochrome P450, E-cl…
layer2	AT5G16600	MYB43	AT2G38080	LAC4	9	17	Zinc finger C-x8-C-x5-C-x3-H type family protein	---	Zinc finger C-x8-C-x5-C-x3-H type family protein; FUNCTIONS IN: zinc ion binding, nucleic acid binding; INVOLVED IN: biological_process unknown; EXPRESSED IN: 20 plant structures; EXPRESSED DURING: 13 growth stages; CONTAINS InterPro DOMAIN/s: Zinc finger, CCCH-type (InterPro:IPR000571); BEST Arabidopsis thaliana protein match is: Zinc finger C-x8-C-x5-C-x3-H type family protein (TAIR:AT1G68200.1…	LMCO4	Laccase/Diphenol oxidase family protein	Encodes a protein with similarity to putative laccase, a member of laccase family (17 members in Arabidopsis). Might be involved in cell wall biosynthesis. Mutants have a mild irregular xylem phenotype.	IRREGULAR XYLEM 12 (IRX12); FUNCTIONS IN: laccase activity; INVOLVED IN: secondary cell wall biogenesis; LOCATED IN: endomembrane system, apoplast; EXPRESSED IN: 24 plant structures; EXPRESSED DURING: 13 growth stages; CONTAINS InterPro DOMAIN/s: Multicopper oxidase, type 3 (InterPro:IPR011707), Laccase (InterPro:IPR017761), Multicopper oxidase, type 2 (InterPro:IPR011706), Cupredoxin (InterPro:I…
layer2	AT5G16600	MYB43	AT4G37970	CAD6	13	17	Zinc finger C-x8-C-x5-C-x3-H type family protein	---	Zinc finger C-x8-C-x5-C-x3-H type family protein; FUNCTIONS IN: zinc ion binding, nucleic acid binding; INVOLVED IN: biological_process unknown; EXPRESSED IN: 20 plant structures; EXPRESSED DURING: 13 growth stages; CONTAINS InterPro DOMAIN/s: Zinc finger, CCCH-type (InterPro:IPR000571); BEST Arabidopsis thaliana protein match is: Zinc finger C-x8-C-x5-C-x3-H type family protein (TAIR:AT1G68200.1…	CAD6	cinnamyl alcohol dehydrogenase 6	---	cinnamyl alcohol dehydrogenase 6 (CAD6); FUNCTIONS IN: oxidoreductase activity, zinc ion binding; INVOLVED IN: oxidation reduction; LOCATED IN: cellular_component unknown; EXPRESSED IN: 9 plant structures; EXPRESSED DURING: petal differentiation and expansion stage; CONTAINS InterPro DOMAIN/s: GroES-like (InterPro:IPR011032), Alcohol dehydrogenase GroES-like (InterPro:IPR013154), Alcohol dehydrog…
layer2	AT5G16600	MYB43	AT3G53260	PAL2	16	17	myb domain protein 63	Member of the R2R3 factor gene family.	myb domain protein 63 (MYB63); CONTAINS InterPro DOMAIN/s: SANT, DNA-binding (InterPro:IPR001005), Homeodomain-like (InterPro:IPR009057), Myb, DNA-binding (InterPro:IPR014778), HTH transcriptional regulator, Myb-type, DNA-binding (InterPro:IPR017930), Homeodomain-related (InterPro:IPR012287), Myb transcription factor (InterPro:IPR015495); BEST Arabidopsis thaliana protein match is: myb domain pro…	PAL2	phenylalanine ammonia-lyase 2	Encodes phenylalanine lyase. Arabidopsis has four PALs: AT2G37040 (PAL1), AT3G53260 (PAL2), AT5G04230 (PAL3) and AT3G10340 (PAL4).	phenylalanine ammonia-lyase 2 (PAL2); FUNCTIONS IN: phenylalanine ammonia-lyase activity; INVOLVED IN: response to oxidative stress, response to karrikin, phenylpropanoid biosynthetic process, response to wounding, defense response; LOCATED IN: cytoplasm; EXPRESSED IN: 22 plant structures; EXPRESSED DURING: 14 growth stages; CONTAINS InterPro DOMAIN/s: Phenylalanine/histidine ammonia-lyase (Inter…
layer2	AT5G16600	MYB43	AT1G67980	CCOAMT	15	17	myb domain protein 63	Member of the R2R3 factor gene family.	myb domain protein 63 (MYB63); CONTAINS InterPro DOMAIN/s: SANT, DNA-binding (InterPro:IPR001005), Homeodomain-like (InterPro:IPR009057), Myb, DNA-binding (InterPro:IPR014778), HTH transcriptional regulator, Myb-type, DNA-binding (InterPro:IPR017930), Homeodomain-related (InterPro:IPR012287), Myb transcription factor (InterPro:IPR015495); BEST Arabidopsis thaliana protein match is: myb domain pro…	CCOAMT	caffeoyl-CoA 3-O-methyltransferase	Encodes S-adenosyl-L-methionine: transcaffeoyl Coenzyme A 3-O-methyltransferase.	caffeoyl-CoA 3-O-methyltransferase (CCOAMT); CONTAINS InterPro DOMAIN/s: O-methyltransferase, family 3 (InterPro:IPR002935); BEST Arabidopsis thaliana protein match is: S-adenosyl-L-methionine-dependent methyltransferases superfamily protein (TAIR:AT1G67990.1); Has 30201 Blast hits to 17322 proteins in 780 species: Archae - 12; Bacteria - 1396; Metazoa - 17338; Fungi - 3422; Plants - 5037; Viruse…
layer2	AT5G16600	MYB43	AT3G21240	AT4CL2	6	17	Zinc finger C-x8-C-x5-C-x3-H type family protein	---	Zinc finger C-x8-C-x5-C-x3-H type family protein; FUNCTIONS IN: zinc ion binding, nucleic acid binding; INVOLVED IN: biological_process unknown; EXPRESSED IN: 20 plant structures; EXPRESSED DURING: 13 growth stages; CONTAINS InterPro DOMAIN/s: Zinc finger, CCCH-type (InterPro:IPR000571); BEST Arabidopsis thaliana protein match is: Zinc finger C-x8-C-x5-C-x3-H type family protein (TAIR:AT1G68200.1…	AT4CL2	4-coumarate:CoA ligase 2	encodes an isoform of 4-coumarate:CoA ligase (4CL), which is involved in the last step of the general phenylpropanoid pathway. The catalytic efficiency was in the following (descending) order: p-coumaric acid, caffeic acid, ferulic acid, 5-OH-ferulic acid and cinnamic acid. At4CL2 was unable to use sinapic acid as substrate.	4-coumarate:CoA ligase 2 (4CL2); CONTAINS InterPro DOMAIN/s: AMP-binding, conserved site (InterPro:IPR020845), AMP-dependent synthetase/ligase (InterPro:IPR000873); BEST Arabidopsis thaliana protein match is: 4-coumarate:CoA ligase 1 (TAIR:AT1G51680.1); Has 86092 Blast hits to 78635 proteins in 3758 species: Archae - 1209; Bacteria - 54193; Metazoa - 3597; Fungi - 4717; Plants - 2816; Viruses - 1…
layer2	AT1G63910	MYB103	AT4G34050	CCoAOMT1	17	19	myb domain protein 103	member of MYB3R- and R2R3- type MYB- encoding genes	myb domain protein 103 (AtMYB103); CONTAINS InterPro DOMAIN/s: SANT, DNA-binding (InterPro:IPR001005), Homeodomain-like (InterPro:IPR009057), Myb, DNA-binding (InterPro:IPR014778), HTH transcriptional regulator, Myb-type, DNA-binding (InterPro:IPR017930), Homeodomain-related (InterPro:IPR012287), Myb transcription factor (InterPro:IPR015495); BEST Arabidopsis thaliana protein match is: myb domain…	CCoAOMT1	S-adenosyl-L-methionine-dependent methyltransferases superfamily protein	---	caffeoyl coenzyme A O-methyltransferase 1 (CCoAOMT1); FUNCTIONS IN: caffeoyl-CoA O-methyltransferase activity; INVOLVED IN: coumarin biosynthetic process, response to cadmium ion; LOCATED IN: cytosol; EXPRESSED IN: 24 plant structures; EXPRESSED DURING: 14 growth stages; CONTAINS InterPro DOMAIN/s: O-methyltransferase, family 3 (InterPro:IPR002935); BEST Arabidopsis thaliana protein match is: S-a…
layer2	AT1G63910	MYB103	AT5G60020	LAC17	14	19	myb domain protein 103	member of MYB3R- and R2R3- type MYB- encoding genes	myb domain protein 103 (AtMYB103); CONTAINS InterPro DOMAIN/s: SANT, DNA-binding (InterPro:IPR001005), Homeodomain-like (InterPro:IPR009057), Myb, DNA-binding (InterPro:IPR014778), HTH transcriptional regulator, Myb-type, DNA-binding (InterPro:IPR017930), Homeodomain-related (InterPro:IPR012287), Myb transcription factor (InterPro:IPR015495); BEST Arabidopsis thaliana protein match is: myb domain…	LAC17	laccase 17	putative laccase, a member of laccase family of genes (17 members in Arabidopsis).	laccase 17 (LAC17); FUNCTIONS IN: laccase activity; INVOLVED IN: oxidation reduction, lignin catabolic process; LOCATED IN: endomembrane system, apoplast; EXPRESSED IN: 14 plant structures; EXPRESSED DURING: LP.04 four leaves visible, 4 anthesis, C globular stage, petal differentiation and expansion stage, LP.12 twelve leaves visible; CONTAINS InterPro DOMAIN/s: Multicopper oxidase, type 3 (Inter…
layer2	AT1G63910	MYB103	AT5G54160	OMT1	18	19	myb domain protein 103	member of MYB3R- and R2R3- type MYB- encoding genes	myb domain protein 103 (AtMYB103); CONTAINS InterPro DOMAIN/s: SANT, DNA-binding (InterPro:IPR001005), Homeodomain-like (InterPro:IPR009057), Myb, DNA-binding (InterPro:IPR014778), HTH transcriptional regulator, Myb-type, DNA-binding (InterPro:IPR017930), Homeodomain-related (InterPro:IPR012287), Myb transcription factor (InterPro:IPR015495); BEST Arabidopsis thaliana protein match is: myb domain…	OMT1	O-methyltransferase 1	A caffeic acid/5-hydroxyferulic acid O-methyltransferase. Interacts with 14-4-3 proteins in yeast 2 hybrid assay. AtOMT1 (At5g54160) encodes a flavonol 3_-O-methyltransferase that is highly active towards quercetin and myricetin. The substrate specificity identifies the enzyme as flavonol 3_-methyltransferase which replaces the former annotation of the gene to encode a caffeic acid/5-hydroxyferul…	O-methyltransferase 1 (OMT1); FUNCTIONS IN: myricetin 3'-O-methyltransferase activity, quercetin 3-O-methyltransferase activity, caffeate O-methyltransferase activity; INVOLVED IN: lignin biosynthetic process, flavonol biosynthetic process; LOCATED IN: cytosol, nucleus, plasma membrane, cytoplasm; EXPRESSED IN: 23 plant structures; EXPRESSED DURING: 14 growth stages; CONTAINS InterPro DOMAIN/s: W…
layer2	AT1G63910	MYB103	AT2G30490	REF3	17	19	myb domain protein 103	member of MYB3R- and R2R3- type MYB- encoding genes	myb domain protein 103 (AtMYB103); CONTAINS InterPro DOMAIN/s: SANT, DNA-binding (InterPro:IPR001005), Homeodomain-like (InterPro:IPR009057), Myb, DNA-binding (InterPro:IPR014778), HTH transcriptional regulator, Myb-type, DNA-binding (InterPro:IPR017930), Homeodomain-related (InterPro:IPR012287), Myb transcription factor (InterPro:IPR015495); BEST Arabidopsis thaliana protein match is: myb domain…	REF3	cinnamate-4-hydroxylase	Encodes a cinnamate-4-hydroxylase. Mutations in this gene impact phenylpropanoid metabolism, growth and development.	cinnamate-4-hydroxylase (C4H); FUNCTIONS IN: trans-cinnamate 4-monooxygenase activity; INVOLVED IN: in 9 processes; LOCATED IN: endoplasmic reticulum, plasma membrane, membrane, plant-type cell wall; EXPRESSED IN: 25 plant structures; EXPRESSED DURING: 14 growth stages; CONTAINS InterPro DOMAIN/s: Cytochrome P450 (InterPro:IPR001128), Cytochrome P450, E-class, group I (InterPro:IPR002401), Cytoch…
layer2	AT1G63910	MYB103	AT5G48930	HCT	16	19	myb domain protein 103	member of MYB3R- and R2R3- type MYB- encoding genes	myb domain protein 103 (AtMYB103); CONTAINS InterPro DOMAIN/s: SANT, DNA-binding (InterPro:IPR001005), Homeodomain-like (InterPro:IPR009057), Myb, DNA-binding (InterPro:IPR014778), HTH transcriptional regulator, Myb-type, DNA-binding (InterPro:IPR017930), Homeodomain-related (InterPro:IPR012287), Myb transcription factor (InterPro:IPR015495); BEST Arabidopsis thaliana protein match is: myb domain…	HCT	hydroxycinnamoyl-CoA shikimate/quinate hydroxycinnamoyl transferase	At5g48930 has been shown to encode for the hydroxycinnamoyl-Coenzyme A shikimate/quinate hydroxycinnamoyltransferase (HCT) both synthesizing and catabolizing the hydroxycinnamoylesters (coumaroyl/caffeoyl shikimate and quinate) involved in the phenylpropanoid pathway. Influence on the accumulation of flavonoids which in turn inhibit auxin transport and reduce plant growth.	hydroxycinnamoyl-CoA shikimate/quinate hydroxycinnamoyl transferase (HCT); CONTAINS InterPro DOMAIN/s: Transferase (InterPro:IPR003480); BEST Arabidopsis thaliana protein match is: HXXXD-type acyl-transferase family protein (TAIR:AT5G57840.1); Has 1807 Blast hits to 1807 proteins in 277 species: Archae - 0; Bacteria - 0; Metazoa - 736; Fungi - 347; Plants - 385; Viruses - 0; Other Eukaryotes - 33…
layer2	AT1G63910	MYB103	AT1G15950	IRX4	17	19	myb domain protein 103	member of MYB3R- and R2R3- type MYB- encoding genes	myb domain protein 103 (AtMYB103); CONTAINS InterPro DOMAIN/s: SANT, DNA-binding (InterPro:IPR001005), Homeodomain-like (InterPro:IPR009057), Myb, DNA-binding (InterPro:IPR014778), HTH transcriptional regulator, Myb-type, DNA-binding (InterPro:IPR017930), Homeodomain-related (InterPro:IPR012287), Myb transcription factor (InterPro:IPR015495); BEST Arabidopsis thaliana protein match is: myb domain…	IRX4	cinnamoyl coa reductase 1	Encodes a cinnamoyl CoA reductase. Involved in lignin biosynthesis.	cinnamoyl coa reductase 1 (CCR1); CONTAINS InterPro DOMAIN/s: NAD-dependent epimerase/dehydratase (InterPro:IPR001509), NAD(P)-binding domain (InterPro:IPR016040); BEST Arabidopsis thaliana protein match is: cinnamoyl coa reductase (TAIR:AT1G80820.1); Has 12077 Blast hits to 12065 proteins in 1900 species: Archae - 220; Bacteria - 5385; Metazoa - 413; Fungi - 986; Plants - 2545; Viruses - 54; Oth…
layer2	AT1G63910	MYB103	AT4G18780	LEW2	15	19	myb domain protein 103	member of MYB3R- and R2R3- type MYB- encoding genes	myb domain protein 103 (AtMYB103); CONTAINS InterPro DOMAIN/s: SANT, DNA-binding (InterPro:IPR001005), Homeodomain-like (InterPro:IPR009057), Myb, DNA-binding (InterPro:IPR014778), HTH transcriptional regulator, Myb-type, DNA-binding (InterPro:IPR017930), Homeodomain-related (InterPro:IPR012287), Myb transcription factor (InterPro:IPR015495); BEST Arabidopsis thaliana protein match is: myb domain…	LEW2	cellulose synthase family protein	Encodes a member of the cellulose synthase family involved in secondary cell wall biosynthesis. Mutants have abnormal xylem formation, reduced cellulose content, and enhanced drought and osmotic stress tolerance. Mediates resistance towards bacterial pathogens via ABA. Confers resistance towards bacterial and fungal pathogens, independent of salicylic acid, ethylene and jasmonate signaling.	IRREGULAR XYLEM 1 (IRX1); FUNCTIONS IN: cellulose synthase activity, transferase activity, transferring glycosyl groups; INVOLVED IN: in 7 processes; LOCATED IN: cell wall, plasma membrane; EXPRESSED IN: 21 plant structures; EXPRESSED DURING: 9 growth stages; CONTAINS InterPro DOMAIN/s: Cellulose synthase (InterPro:IPR005150); BEST Arabidopsis thaliana protein match is: cellulose synthase A4 (TAI…
layer2	AT1G63910	MYB103	AT5G44030	NWS2	14	19	myb domain protein 103	member of MYB3R- and R2R3- type MYB- encoding genes	myb domain protein 103 (AtMYB103); CONTAINS InterPro DOMAIN/s: SANT, DNA-binding (InterPro:IPR001005), Homeodomain-like (InterPro:IPR009057), Myb, DNA-binding (InterPro:IPR014778), HTH transcriptional regulator, Myb-type, DNA-binding (InterPro:IPR017930), Homeodomain-related (InterPro:IPR012287), Myb transcription factor (InterPro:IPR015495); BEST Arabidopsis thaliana protein match is: myb domain…	NWS2	cellulose synthase A4	Encodes a cellulose synthase involved in secondary cell wall biosynthesis. Confers resistance towards bacterial and fungal pathogens, independent of salicylic acid, ethylene and jasmonate signaling.	cellulose synthase A4 (CESA4); FUNCTIONS IN: cellulose synthase activity, transferase activity, transferring glycosyl groups; INVOLVED IN: cellulose biosynthetic process, plant-type cell wall biogenesis, defense response to bacterium, defense response to fungus, secondary cell wall biogenesis; LOCATED IN: membrane; EXPRESSED IN: 24 plant structures; EXPRESSED DURING: 11 growth stages; CONTAINS In…
layer2	AT1G63910	MYB103	AT2G37040	PAL1	14	19	myb domain protein 103	member of MYB3R- and R2R3- type MYB- encoding genes	myb domain protein 103 (AtMYB103); CONTAINS InterPro DOMAIN/s: SANT, DNA-binding (InterPro:IPR001005), Homeodomain-like (InterPro:IPR009057), Myb, DNA-binding (InterPro:IPR014778), HTH transcriptional regulator, Myb-type, DNA-binding (InterPro:IPR017930), Homeodomain-related (InterPro:IPR012287), Myb transcription factor (InterPro:IPR015495); BEST Arabidopsis thaliana protein match is: myb domain…	PAL1	PHE ammonia lyase 1	Encodes PAL1, a phenylalanine ammonia-lyase. Arabidopsis has four PALs: AT2G37040 (PAL1), AT3G53260 (PAL2), AT5G04230 (PAL3) and AT3G10340 (PAL4).	PHE ammonia lyase 1 (PAL1); FUNCTIONS IN: phenylalanine ammonia-lyase activity; INVOLVED IN: in 10 processes; LOCATED IN: cytoplasm; EXPRESSED IN: 22 plant structures; EXPRESSED DURING: 13 growth stages; CONTAINS InterPro DOMAIN/s: Phenylalanine/histidine ammonia-lyase (InterPro:IPR001106), Phenylalanine/histidine ammonia-lyases, active site (InterPro:IPR022313), L-Aspartase-like (InterPro:IPR008…
layer2	AT1G63910	MYB103	AT5G17420	MUR10	15	19	myb domain protein 103	member of MYB3R- and R2R3- type MYB- encoding genes	myb domain protein 103 (AtMYB103); CONTAINS InterPro DOMAIN/s: SANT, DNA-binding (InterPro:IPR001005), Homeodomain-like (InterPro:IPR009057), Myb, DNA-binding (InterPro:IPR014778), HTH transcriptional regulator, Myb-type, DNA-binding (InterPro:IPR017930), Homeodomain-related (InterPro:IPR012287), Myb transcription factor (InterPro:IPR015495); BEST Arabidopsis thaliana protein match is: myb domain…	MUR10	Cellulose synthase family protein	Encodes a xylem-specific cellulose synthase that is phosphorylated on one or more serine residues (on either S185 or one of S180 or S181).	IRREGULAR XYLEM 3 (IRX3); FUNCTIONS IN: cellulose synthase activity; INVOLVED IN: cellulose biosynthetic process, plant-type cell wall biogenesis, secondary cell wall biogenesis, rhamnogalacturonan I side chain metabolic process; LOCATED IN: plasma membrane, chloroplast; EXPRESSED IN: 27 plant structures; EXPRESSED DURING: 14 growth stages; CONTAINS InterPro DOMAIN/s: Cellulose synthase (InterPro…
layer2	AT1G63910	MYB103	AT2G40890	CYP98A3	9	19	myb domain protein 103	member of MYB3R- and R2R3- type MYB- encoding genes	myb domain protein 103 (AtMYB103); CONTAINS InterPro DOMAIN/s: SANT, DNA-binding (InterPro:IPR001005), Homeodomain-like (InterPro:IPR009057), Myb, DNA-binding (InterPro:IPR014778), HTH transcriptional regulator, Myb-type, DNA-binding (InterPro:IPR017930), Homeodomain-related (InterPro:IPR012287), Myb transcription factor (InterPro:IPR015495); BEST Arabidopsis thaliana protein match is: myb domain…	CYP98A3	cytochrome P450, family 98, subfamily A, polypeptide 3	encodes coumarate 3-hydroxylase (C3H), a P450-dependent monooxygenase. Involved in lignin biosynthesis and flavonoid biosynthesis. Also affects the biosynthesis of coumarins such as scopoletin and scopolin as a branching-out-pathway from the phenylpropanoid acid level.	cytochrome P450, family 98, subfamily A, polypeptide 3 (CYP98A3); FUNCTIONS IN: monooxygenase activity, p-coumarate 3-hydroxylase activity; INVOLVED IN: coumarin biosynthetic process, lignin biosynthetic process, phenylpropanoid biosynthetic process, flavonoid biosynthetic process; LOCATED IN: mitochondrion, endoplasmic reticulum, plasma membrane, microsome; EXPRESSED IN: 25 plant structures; EXP…
layer2	AT1G63910	MYB103	AT4G36220	FAH1	16	19	myb domain protein 103	member of MYB3R- and R2R3- type MYB- encoding genes	myb domain protein 103 (AtMYB103); CONTAINS InterPro DOMAIN/s: SANT, DNA-binding (InterPro:IPR001005), Homeodomain-like (InterPro:IPR009057), Myb, DNA-binding (InterPro:IPR014778), HTH transcriptional regulator, Myb-type, DNA-binding (InterPro:IPR017930), Homeodomain-related (InterPro:IPR012287), Myb transcription factor (InterPro:IPR015495); BEST Arabidopsis thaliana protein match is: myb domain…	FAH1	ferulic acid 5-hydroxylase 1	encodes ferulate 5-hydroxylase (F5H). Involved in lignin biosynthesis.	ferulic acid 5-hydroxylase 1 (FAH1); FUNCTIONS IN: ferulate 5-hydroxylase activity, monooxygenase activity; INVOLVED IN: lignin biosynthetic process, response to UV-B, phenylpropanoid biosynthetic process; LOCATED IN: endoplasmic reticulum; EXPRESSED IN: 20 plant structures; EXPRESSED DURING: 12 growth stages; CONTAINS InterPro DOMAIN/s: Cytochrome P450 (InterPro:IPR001128), Cytochrome P450, E-cl…
layer2	AT1G63910	MYB103	AT2G38080	LAC4	14	19	myb domain protein 103	member of MYB3R- and R2R3- type MYB- encoding genes	myb domain protein 103 (AtMYB103); CONTAINS InterPro DOMAIN/s: SANT, DNA-binding (InterPro:IPR001005), Homeodomain-like (InterPro:IPR009057), Myb, DNA-binding (InterPro:IPR014778), HTH transcriptional regulator, Myb-type, DNA-binding (InterPro:IPR017930), Homeodomain-related (InterPro:IPR012287), Myb transcription factor (InterPro:IPR015495); BEST Arabidopsis thaliana protein match is: myb domain…	LMCO4	Laccase/Diphenol oxidase family protein	Encodes a protein with similarity to putative laccase, a member of laccase family (17 members in Arabidopsis). Might be involved in cell wall biosynthesis. Mutants have a mild irregular xylem phenotype.	IRREGULAR XYLEM 12 (IRX12); FUNCTIONS IN: laccase activity; INVOLVED IN: secondary cell wall biogenesis; LOCATED IN: endomembrane system, apoplast; EXPRESSED IN: 24 plant structures; EXPRESSED DURING: 13 growth stages; CONTAINS InterPro DOMAIN/s: Multicopper oxidase, type 3 (InterPro:IPR011707), Laccase (InterPro:IPR017761), Multicopper oxidase, type 2 (InterPro:IPR011706), Cupredoxin (InterPro:I…
layer2	AT1G63910	MYB103	AT5G66690	UGT72E2	15	19	myb domain protein 103	member of MYB3R- and R2R3- type MYB- encoding genes	myb domain protein 103 (AtMYB103); CONTAINS InterPro DOMAIN/s: SANT, DNA-binding (InterPro:IPR001005), Homeodomain-like (InterPro:IPR009057), Myb, DNA-binding (InterPro:IPR014778), HTH transcriptional regulator, Myb-type, DNA-binding (InterPro:IPR017930), Homeodomain-related (InterPro:IPR012287), Myb transcription factor (InterPro:IPR015495); BEST Arabidopsis thaliana protein match is: myb domain…	UGT72E2	UDP-Glycosyltransferase superfamily protein	UGT72E2 is an UDPG:coniferyl alcohol glucosyltransferase which glucosylates sinapyl- and coniferyl aldehydes as well as sinapyl- and coniferyl alcohol. The enzyme is thought to be involved in lignin metabolism. A knockdown mutant line (72E2KD) was obtained using RNAi silencing. A twofold reduction in coniferyl alcohol 4-<i>O</i>-glucoside and sinapyl alcohol 4-<i>O</i>-glucoside was detected in t…	UGT72E2; CONTAINS InterPro DOMAIN/s: UDP-glucuronosyl/UDP-glucosyltransferase (InterPro:IPR002213); BEST Arabidopsis thaliana protein match is: UDP-Glycosyltransferase superfamily protein (TAIR:AT5G26310.1); Has 1807 Blast hits to 1807 proteins in 277 species: Archae - 0; Bacteria - 0; Metazoa - 736; Fungi - 347; Plants - 385; Viruses - 0; Other Eukaryotes - 339 (source: NCBI BLink).
layer2	AT1G63910	MYB103	AT4G37970	CAD6	18	19	myb domain protein 103	member of MYB3R- and R2R3- type MYB- encoding genes	myb domain protein 103 (AtMYB103); CONTAINS InterPro DOMAIN/s: SANT, DNA-binding (InterPro:IPR001005), Homeodomain-like (InterPro:IPR009057), Myb, DNA-binding (InterPro:IPR014778), HTH transcriptional regulator, Myb-type, DNA-binding (InterPro:IPR017930), Homeodomain-related (InterPro:IPR012287), Myb transcription factor (InterPro:IPR015495); BEST Arabidopsis thaliana protein match is: myb domain…	CAD6	cinnamyl alcohol dehydrogenase 6	---	cinnamyl alcohol dehydrogenase 6 (CAD6); FUNCTIONS IN: oxidoreductase activity, zinc ion binding; INVOLVED IN: oxidation reduction; LOCATED IN: cellular_component unknown; EXPRESSED IN: 9 plant structures; EXPRESSED DURING: petal differentiation and expansion stage; CONTAINS InterPro DOMAIN/s: GroES-like (InterPro:IPR011032), Alcohol dehydrogenase GroES-like (InterPro:IPR013154), Alcohol dehydrog…
layer2	AT1G63910	MYB103	AT3G53260	PAL2	15	19	myb domain protein 103	member of MYB3R- and R2R3- type MYB- encoding genes	myb domain protein 103 (AtMYB103); CONTAINS InterPro DOMAIN/s: SANT, DNA-binding (InterPro:IPR001005), Homeodomain-like (InterPro:IPR009057), Myb, DNA-binding (InterPro:IPR014778), HTH transcriptional regulator, Myb-type, DNA-binding (InterPro:IPR017930), Homeodomain-related (InterPro:IPR012287), Myb transcription factor (InterPro:IPR015495); BEST Arabidopsis thaliana protein match is: myb domain…	PAL2	phenylalanine ammonia-lyase 2	Encodes phenylalanine lyase. Arabidopsis has four PALs: AT2G37040 (PAL1), AT3G53260 (PAL2), AT5G04230 (PAL3) and AT3G10340 (PAL4).	phenylalanine ammonia-lyase 2 (PAL2); FUNCTIONS IN: phenylalanine ammonia-lyase activity; INVOLVED IN: response to oxidative stress, response to karrikin, phenylpropanoid biosynthetic process, response to wounding, defense response; LOCATED IN: cytoplasm; EXPRESSED IN: 22 plant structures; EXPRESSED DURING: 14 growth stages; CONTAINS InterPro DOMAIN/s: Phenylalanine/histidine ammonia-lyase (Inter…
layer2	AT1G63910	MYB103	AT1G67980	CCOAMT	14	19	myb domain protein 103	member of MYB3R- and R2R3- type MYB- encoding genes	myb domain protein 103 (AtMYB103); CONTAINS InterPro DOMAIN/s: SANT, DNA-binding (InterPro:IPR001005), Homeodomain-like (InterPro:IPR009057), Myb, DNA-binding (InterPro:IPR014778), HTH transcriptional regulator, Myb-type, DNA-binding (InterPro:IPR017930), Homeodomain-related (InterPro:IPR012287), Myb transcription factor (InterPro:IPR015495); BEST Arabidopsis thaliana protein match is: myb domain…	CCOAMT	caffeoyl-CoA 3-O-methyltransferase	Encodes S-adenosyl-L-methionine: transcaffeoyl Coenzyme A 3-O-methyltransferase.	caffeoyl-CoA 3-O-methyltransferase (CCOAMT); CONTAINS InterPro DOMAIN/s: O-methyltransferase, family 3 (InterPro:IPR002935); BEST Arabidopsis thaliana protein match is: S-adenosyl-L-methionine-dependent methyltransferases superfamily protein (TAIR:AT1G67990.1); Has 30201 Blast hits to 17322 proteins in 780 species: Archae - 12; Bacteria - 1396; Metazoa - 17338; Fungi - 3422; Plants - 5037; Viruse…
layer2	AT1G63910	MYB103	AT4G38190	CSLD4	10	19	myb domain protein 103	member of MYB3R- and R2R3- type MYB- encoding genes	myb domain protein 103 (AtMYB103); CONTAINS InterPro DOMAIN/s: SANT, DNA-binding (InterPro:IPR001005), Homeodomain-like (InterPro:IPR009057), Myb, DNA-binding (InterPro:IPR014778), HTH transcriptional regulator, Myb-type, DNA-binding (InterPro:IPR017930), Homeodomain-related (InterPro:IPR012287), Myb transcription factor (InterPro:IPR015495); BEST Arabidopsis thaliana protein match is: myb domain…	CSLD4	cellulose synthase like D4	encodes a gene similar to cellulose synthase	cellulose synthase like D4 (CSLD4); CONTAINS InterPro DOMAIN/s: Cellulose synthase (InterPro:IPR005150); BEST Arabidopsis thaliana protein match is: cellulose synthase-like D3 (TAIR:AT3G03050.1); Has 3503 Blast hits to 2866 proteins in 674 species: Archae - 22; Bacteria - 1611; Metazoa - 5; Fungi - 10; Plants - 1761; Viruses - 2; Other Eukaryotes - 92 (source: NCBI BLink).
layer2	AT1G63910	MYB103	AT5G64740	PRC1	5	19	myb domain protein 103	member of MYB3R- and R2R3- type MYB- encoding genes	myb domain protein 103 (AtMYB103); CONTAINS InterPro DOMAIN/s: SANT, DNA-binding (InterPro:IPR001005), Homeodomain-like (InterPro:IPR009057), Myb, DNA-binding (InterPro:IPR014778), HTH transcriptional regulator, Myb-type, DNA-binding (InterPro:IPR017930), Homeodomain-related (InterPro:IPR012287), Myb transcription factor (InterPro:IPR015495); BEST Arabidopsis thaliana protein match is: myb domain…	PRC1	cellulose synthase 6	Encodes a cellulose synthase isomer. CESA6 mutants have cellulose defect in the primary cell wall. Multiple lines of evidence suggest that CESA6, along with CESA1 and CESA3 are present in the same plasma membrane complex for cellulose biosynthesis. CESA2 and CESA5 are related to CESA6, having partially redundant roles. As inferred from the null role of secondary wall-type CesAs, included in a set…	cellulose synthase 6 (CESA6); FUNCTIONS IN: cellulose synthase activity, transferase activity, transferring glycosyl groups; INVOLVED IN: in 6 processes; LOCATED IN: cortical microtubule, transverse to long axis, Golgi apparatus, cellulose synthase complex, plasma membrane, membrane; EXPRESSED IN: 25 plant structures; EXPRESSED DURING: 15 growth stages; CONTAINS InterPro DOMAIN/s: Cellulose synth…
layer2	AT4G00220	LBD30	AT4G34050	CCoAOMT1	7	18	myb domain protein 63	Member of the R2R3 factor gene family.	myb domain protein 63 (MYB63); CONTAINS InterPro DOMAIN/s: SANT, DNA-binding (InterPro:IPR001005), Homeodomain-like (InterPro:IPR009057), Myb, DNA-binding (InterPro:IPR014778), HTH transcriptional regulator, Myb-type, DNA-binding (InterPro:IPR017930), Homeodomain-related (InterPro:IPR012287), Myb transcription factor (InterPro:IPR015495); BEST Arabidopsis thaliana protein match is: myb domain pro…	CCoAOMT1	S-adenosyl-L-methionine-dependent methyltransferases superfamily protein	---	caffeoyl coenzyme A O-methyltransferase 1 (CCoAOMT1); FUNCTIONS IN: caffeoyl-CoA O-methyltransferase activity; INVOLVED IN: coumarin biosynthetic process, response to cadmium ion; LOCATED IN: cytosol; EXPRESSED IN: 24 plant structures; EXPRESSED DURING: 14 growth stages; CONTAINS InterPro DOMAIN/s: O-methyltransferase, family 3 (InterPro:IPR002935); BEST Arabidopsis thaliana protein match is: S-a…
layer2	AT4G00220	LBD30	AT5G60020	LAC17	17	18	NAC domain containing protein 10	---	NAC domain containing protein 10 (NAC010); CONTAINS InterPro DOMAIN/s: No apical meristem (NAM) protein (InterPro:IPR003441); BEST Arabidopsis thaliana protein match is: NAC domain containing protein 73 (TAIR:AT4G28500.1); Has 2334 Blast hits to 2329 proteins in 68 species: Archae - 0; Bacteria - 0; Metazoa - 0; Fungi - 0; Plants - 2334; Viruses - 0; Other Eukaryotes - 0 (source: NCBI BLink).	LAC17	laccase 17	putative laccase, a member of laccase family of genes (17 members in Arabidopsis).	laccase 17 (LAC17); FUNCTIONS IN: laccase activity; INVOLVED IN: oxidation reduction, lignin catabolic process; LOCATED IN: endomembrane system, apoplast; EXPRESSED IN: 14 plant structures; EXPRESSED DURING: LP.04 four leaves visible, 4 anthesis, C globular stage, petal differentiation and expansion stage, LP.12 twelve leaves visible; CONTAINS InterPro DOMAIN/s: Multicopper oxidase, type 3 (Inter…
layer2	AT4G00220	LBD30	AT5G54160	OMT1	13	18	NAC domain containing protein 10	---	NAC domain containing protein 10 (NAC010); CONTAINS InterPro DOMAIN/s: No apical meristem (NAM) protein (InterPro:IPR003441); BEST Arabidopsis thaliana protein match is: NAC domain containing protein 73 (TAIR:AT4G28500.1); Has 2334 Blast hits to 2329 proteins in 68 species: Archae - 0; Bacteria - 0; Metazoa - 0; Fungi - 0; Plants - 2334; Viruses - 0; Other Eukaryotes - 0 (source: NCBI BLink).	OMT1	O-methyltransferase 1	A caffeic acid/5-hydroxyferulic acid O-methyltransferase. Interacts with 14-4-3 proteins in yeast 2 hybrid assay. AtOMT1 (At5g54160) encodes a flavonol 3_-O-methyltransferase that is highly active towards quercetin and myricetin. The substrate specificity identifies the enzyme as flavonol 3_-methyltransferase which replaces the former annotation of the gene to encode a caffeic acid/5-hydroxyferul…	O-methyltransferase 1 (OMT1); FUNCTIONS IN: myricetin 3'-O-methyltransferase activity, quercetin 3-O-methyltransferase activity, caffeate O-methyltransferase activity; INVOLVED IN: lignin biosynthetic process, flavonol biosynthetic process; LOCATED IN: cytosol, nucleus, plasma membrane, cytoplasm; EXPRESSED IN: 23 plant structures; EXPRESSED DURING: 14 growth stages; CONTAINS InterPro DOMAIN/s: W…
layer2	AT4G00220	LBD30	AT2G30490	REF3	8	18	myb domain protein 63	Member of the R2R3 factor gene family.	myb domain protein 63 (MYB63); CONTAINS InterPro DOMAIN/s: SANT, DNA-binding (InterPro:IPR001005), Homeodomain-like (InterPro:IPR009057), Myb, DNA-binding (InterPro:IPR014778), HTH transcriptional regulator, Myb-type, DNA-binding (InterPro:IPR017930), Homeodomain-related (InterPro:IPR012287), Myb transcription factor (InterPro:IPR015495); BEST Arabidopsis thaliana protein match is: myb domain pro…	REF3	cinnamate-4-hydroxylase	Encodes a cinnamate-4-hydroxylase. Mutations in this gene impact phenylpropanoid metabolism, growth and development.	cinnamate-4-hydroxylase (C4H); FUNCTIONS IN: trans-cinnamate 4-monooxygenase activity; INVOLVED IN: in 9 processes; LOCATED IN: endoplasmic reticulum, plasma membrane, membrane, plant-type cell wall; EXPRESSED IN: 25 plant structures; EXPRESSED DURING: 14 growth stages; CONTAINS InterPro DOMAIN/s: Cytochrome P450 (InterPro:IPR001128), Cytochrome P450, E-class, group I (InterPro:IPR002401), Cytoch…
layer2	AT4G00220	LBD30	AT5G48930	HCT	14	18	NAC domain containing protein 10	---	NAC domain containing protein 10 (NAC010); CONTAINS InterPro DOMAIN/s: No apical meristem (NAM) protein (InterPro:IPR003441); BEST Arabidopsis thaliana protein match is: NAC domain containing protein 73 (TAIR:AT4G28500.1); Has 2334 Blast hits to 2329 proteins in 68 species: Archae - 0; Bacteria - 0; Metazoa - 0; Fungi - 0; Plants - 2334; Viruses - 0; Other Eukaryotes - 0 (source: NCBI BLink).	HCT	hydroxycinnamoyl-CoA shikimate/quinate hydroxycinnamoyl transferase	At5g48930 has been shown to encode for the hydroxycinnamoyl-Coenzyme A shikimate/quinate hydroxycinnamoyltransferase (HCT) both synthesizing and catabolizing the hydroxycinnamoylesters (coumaroyl/caffeoyl shikimate and quinate) involved in the phenylpropanoid pathway. Influence on the accumulation of flavonoids which in turn inhibit auxin transport and reduce plant growth.	hydroxycinnamoyl-CoA shikimate/quinate hydroxycinnamoyl transferase (HCT); CONTAINS InterPro DOMAIN/s: Transferase (InterPro:IPR003480); BEST Arabidopsis thaliana protein match is: HXXXD-type acyl-transferase family protein (TAIR:AT5G57840.1); Has 1807 Blast hits to 1807 proteins in 277 species: Archae - 0; Bacteria - 0; Metazoa - 736; Fungi - 347; Plants - 385; Viruses - 0; Other Eukaryotes - 33…
layer2	AT4G00220	LBD30	AT1G15950	IRX4	15	18	NAC domain containing protein 10	---	NAC domain containing protein 10 (NAC010); CONTAINS InterPro DOMAIN/s: No apical meristem (NAM) protein (InterPro:IPR003441); BEST Arabidopsis thaliana protein match is: NAC domain containing protein 73 (TAIR:AT4G28500.1); Has 2334 Blast hits to 2329 proteins in 68 species: Archae - 0; Bacteria - 0; Metazoa - 0; Fungi - 0; Plants - 2334; Viruses - 0; Other Eukaryotes - 0 (source: NCBI BLink).	IRX4	cinnamoyl coa reductase 1	Encodes a cinnamoyl CoA reductase. Involved in lignin biosynthesis.	cinnamoyl coa reductase 1 (CCR1); CONTAINS InterPro DOMAIN/s: NAD-dependent epimerase/dehydratase (InterPro:IPR001509), NAD(P)-binding domain (InterPro:IPR016040); BEST Arabidopsis thaliana protein match is: cinnamoyl coa reductase (TAIR:AT1G80820.1); Has 12077 Blast hits to 12065 proteins in 1900 species: Archae - 220; Bacteria - 5385; Metazoa - 413; Fungi - 986; Plants - 2545; Viruses - 54; Oth…
layer2	AT4G00220	LBD30	AT4G18780	LEW2	11	18	myb domain protein 63	Member of the R2R3 factor gene family.	myb domain protein 63 (MYB63); CONTAINS InterPro DOMAIN/s: SANT, DNA-binding (InterPro:IPR001005), Homeodomain-like (InterPro:IPR009057), Myb, DNA-binding (InterPro:IPR014778), HTH transcriptional regulator, Myb-type, DNA-binding (InterPro:IPR017930), Homeodomain-related (InterPro:IPR012287), Myb transcription factor (InterPro:IPR015495); BEST Arabidopsis thaliana protein match is: myb domain pro…	LEW2	cellulose synthase family protein	Encodes a member of the cellulose synthase family involved in secondary cell wall biosynthesis. Mutants have abnormal xylem formation, reduced cellulose content, and enhanced drought and osmotic stress tolerance. Mediates resistance towards bacterial pathogens via ABA. Confers resistance towards bacterial and fungal pathogens, independent of salicylic acid, ethylene and jasmonate signaling.	IRREGULAR XYLEM 1 (IRX1); FUNCTIONS IN: cellulose synthase activity, transferase activity, transferring glycosyl groups; INVOLVED IN: in 7 processes; LOCATED IN: cell wall, plasma membrane; EXPRESSED IN: 21 plant structures; EXPRESSED DURING: 9 growth stages; CONTAINS InterPro DOMAIN/s: Cellulose synthase (InterPro:IPR005150); BEST Arabidopsis thaliana protein match is: cellulose synthase A4 (TAI…
layer2	AT4G00220	LBD30	AT5G44030	NWS2	11	18	myb domain protein 63	Member of the R2R3 factor gene family.	myb domain protein 63 (MYB63); CONTAINS InterPro DOMAIN/s: SANT, DNA-binding (InterPro:IPR001005), Homeodomain-like (InterPro:IPR009057), Myb, DNA-binding (InterPro:IPR014778), HTH transcriptional regulator, Myb-type, DNA-binding (InterPro:IPR017930), Homeodomain-related (InterPro:IPR012287), Myb transcription factor (InterPro:IPR015495); BEST Arabidopsis thaliana protein match is: myb domain pro…	NWS2	cellulose synthase A4	Encodes a cellulose synthase involved in secondary cell wall biosynthesis. Confers resistance towards bacterial and fungal pathogens, independent of salicylic acid, ethylene and jasmonate signaling.	cellulose synthase A4 (CESA4); FUNCTIONS IN: cellulose synthase activity, transferase activity, transferring glycosyl groups; INVOLVED IN: cellulose biosynthetic process, plant-type cell wall biogenesis, defense response to bacterium, defense response to fungus, secondary cell wall biogenesis; LOCATED IN: membrane; EXPRESSED IN: 24 plant structures; EXPRESSED DURING: 11 growth stages; CONTAINS In…
layer2	AT4G00220	LBD30	AT2G37040	PAL1	6	18	myb domain protein 63	Member of the R2R3 factor gene family.	myb domain protein 63 (MYB63); CONTAINS InterPro DOMAIN/s: SANT, DNA-binding (InterPro:IPR001005), Homeodomain-like (InterPro:IPR009057), Myb, DNA-binding (InterPro:IPR014778), HTH transcriptional regulator, Myb-type, DNA-binding (InterPro:IPR017930), Homeodomain-related (InterPro:IPR012287), Myb transcription factor (InterPro:IPR015495); BEST Arabidopsis thaliana protein match is: myb domain pro…	PAL1	PHE ammonia lyase 1	Encodes PAL1, a phenylalanine ammonia-lyase. Arabidopsis has four PALs: AT2G37040 (PAL1), AT3G53260 (PAL2), AT5G04230 (PAL3) and AT3G10340 (PAL4).	PHE ammonia lyase 1 (PAL1); FUNCTIONS IN: phenylalanine ammonia-lyase activity; INVOLVED IN: in 10 processes; LOCATED IN: cytoplasm; EXPRESSED IN: 22 plant structures; EXPRESSED DURING: 13 growth stages; CONTAINS InterPro DOMAIN/s: Phenylalanine/histidine ammonia-lyase (InterPro:IPR001106), Phenylalanine/histidine ammonia-lyases, active site (InterPro:IPR022313), L-Aspartase-like (InterPro:IPR008…
layer2	AT4G00220	LBD30	AT5G17420	MUR10	10	18	myb domain protein 63	Member of the R2R3 factor gene family.	myb domain protein 63 (MYB63); CONTAINS InterPro DOMAIN/s: SANT, DNA-binding (InterPro:IPR001005), Homeodomain-like (InterPro:IPR009057), Myb, DNA-binding (InterPro:IPR014778), HTH transcriptional regulator, Myb-type, DNA-binding (InterPro:IPR017930), Homeodomain-related (InterPro:IPR012287), Myb transcription factor (InterPro:IPR015495); BEST Arabidopsis thaliana protein match is: myb domain pro…	MUR10	Cellulose synthase family protein	Encodes a xylem-specific cellulose synthase that is phosphorylated on one or more serine residues (on either S185 or one of S180 or S181).	IRREGULAR XYLEM 3 (IRX3); FUNCTIONS IN: cellulose synthase activity; INVOLVED IN: cellulose biosynthetic process, plant-type cell wall biogenesis, secondary cell wall biogenesis, rhamnogalacturonan I side chain metabolic process; LOCATED IN: plasma membrane, chloroplast; EXPRESSED IN: 27 plant structures; EXPRESSED DURING: 14 growth stages; CONTAINS InterPro DOMAIN/s: Cellulose synthase (InterPro…
layer2	AT4G00220	LBD30	AT2G40890	CYP98A3	10	18	myb domain protein 63	Member of the R2R3 factor gene family.	myb domain protein 63 (MYB63); CONTAINS InterPro DOMAIN/s: SANT, DNA-binding (InterPro:IPR001005), Homeodomain-like (InterPro:IPR009057), Myb, DNA-binding (InterPro:IPR014778), HTH transcriptional regulator, Myb-type, DNA-binding (InterPro:IPR017930), Homeodomain-related (InterPro:IPR012287), Myb transcription factor (InterPro:IPR015495); BEST Arabidopsis thaliana protein match is: myb domain pro…	CYP98A3	cytochrome P450, family 98, subfamily A, polypeptide 3	encodes coumarate 3-hydroxylase (C3H), a P450-dependent monooxygenase. Involved in lignin biosynthesis and flavonoid biosynthesis. Also affects the biosynthesis of coumarins such as scopoletin and scopolin as a branching-out-pathway from the phenylpropanoid acid level.	cytochrome P450, family 98, subfamily A, polypeptide 3 (CYP98A3); FUNCTIONS IN: monooxygenase activity, p-coumarate 3-hydroxylase activity; INVOLVED IN: coumarin biosynthetic process, lignin biosynthetic process, phenylpropanoid biosynthetic process, flavonoid biosynthetic process; LOCATED IN: mitochondrion, endoplasmic reticulum, plasma membrane, microsome; EXPRESSED IN: 25 plant structures; EXP…
layer2	AT4G00220	LBD30	AT4G36220	FAH1	15	18	NAC domain containing protein 10	---	NAC domain containing protein 10 (NAC010); CONTAINS InterPro DOMAIN/s: No apical meristem (NAM) protein (InterPro:IPR003441); BEST Arabidopsis thaliana protein match is: NAC domain containing protein 73 (TAIR:AT4G28500.1); Has 2334 Blast hits to 2329 proteins in 68 species: Archae - 0; Bacteria - 0; Metazoa - 0; Fungi - 0; Plants - 2334; Viruses - 0; Other Eukaryotes - 0 (source: NCBI BLink).	FAH1	ferulic acid 5-hydroxylase 1	encodes ferulate 5-hydroxylase (F5H). Involved in lignin biosynthesis.	ferulic acid 5-hydroxylase 1 (FAH1); FUNCTIONS IN: ferulate 5-hydroxylase activity, monooxygenase activity; INVOLVED IN: lignin biosynthetic process, response to UV-B, phenylpropanoid biosynthetic process; LOCATED IN: endoplasmic reticulum; EXPRESSED IN: 20 plant structures; EXPRESSED DURING: 12 growth stages; CONTAINS InterPro DOMAIN/s: Cytochrome P450 (InterPro:IPR001128), Cytochrome P450, E-cl…
layer2	AT4G00220	LBD30	AT2G38080	LAC4	11	18	myb domain protein 63	Member of the R2R3 factor gene family.	myb domain protein 63 (MYB63); CONTAINS InterPro DOMAIN/s: SANT, DNA-binding (InterPro:IPR001005), Homeodomain-like (InterPro:IPR009057), Myb, DNA-binding (InterPro:IPR014778), HTH transcriptional regulator, Myb-type, DNA-binding (InterPro:IPR017930), Homeodomain-related (InterPro:IPR012287), Myb transcription factor (InterPro:IPR015495); BEST Arabidopsis thaliana protein match is: myb domain pro…	LMCO4	Laccase/Diphenol oxidase family protein	Encodes a protein with similarity to putative laccase, a member of laccase family (17 members in Arabidopsis). Might be involved in cell wall biosynthesis. Mutants have a mild irregular xylem phenotype.	IRREGULAR XYLEM 12 (IRX12); FUNCTIONS IN: laccase activity; INVOLVED IN: secondary cell wall biogenesis; LOCATED IN: endomembrane system, apoplast; EXPRESSED IN: 24 plant structures; EXPRESSED DURING: 13 growth stages; CONTAINS InterPro DOMAIN/s: Multicopper oxidase, type 3 (InterPro:IPR011707), Laccase (InterPro:IPR017761), Multicopper oxidase, type 2 (InterPro:IPR011706), Cupredoxin (InterPro:I…
layer2	AT4G00220	LBD30	AT5G66690	UGT72E2	15	18	NAC domain containing protein 10	---	NAC domain containing protein 10 (NAC010); CONTAINS InterPro DOMAIN/s: No apical meristem (NAM) protein (InterPro:IPR003441); BEST Arabidopsis thaliana protein match is: NAC domain containing protein 73 (TAIR:AT4G28500.1); Has 2334 Blast hits to 2329 proteins in 68 species: Archae - 0; Bacteria - 0; Metazoa - 0; Fungi - 0; Plants - 2334; Viruses - 0; Other Eukaryotes - 0 (source: NCBI BLink).	UGT72E2	UDP-Glycosyltransferase superfamily protein	UGT72E2 is an UDPG:coniferyl alcohol glucosyltransferase which glucosylates sinapyl- and coniferyl aldehydes as well as sinapyl- and coniferyl alcohol. The enzyme is thought to be involved in lignin metabolism. A knockdown mutant line (72E2KD) was obtained using RNAi silencing. A twofold reduction in coniferyl alcohol 4-<i>O</i>-glucoside and sinapyl alcohol 4-<i>O</i>-glucoside was detected in t…	UGT72E2; CONTAINS InterPro DOMAIN/s: UDP-glucuronosyl/UDP-glucosyltransferase (InterPro:IPR002213); BEST Arabidopsis thaliana protein match is: UDP-Glycosyltransferase superfamily protein (TAIR:AT5G26310.1); Has 1807 Blast hits to 1807 proteins in 277 species: Archae - 0; Bacteria - 0; Metazoa - 736; Fungi - 347; Plants - 385; Viruses - 0; Other Eukaryotes - 339 (source: NCBI BLink).
layer2	AT4G00220	LBD30	AT3G53260	PAL2	9	18	myb domain protein 63	Member of the R2R3 factor gene family.	myb domain protein 63 (MYB63); CONTAINS InterPro DOMAIN/s: SANT, DNA-binding (InterPro:IPR001005), Homeodomain-like (InterPro:IPR009057), Myb, DNA-binding (InterPro:IPR014778), HTH transcriptional regulator, Myb-type, DNA-binding (InterPro:IPR017930), Homeodomain-related (InterPro:IPR012287), Myb transcription factor (InterPro:IPR015495); BEST Arabidopsis thaliana protein match is: myb domain pro…	PAL2	phenylalanine ammonia-lyase 2	Encodes phenylalanine lyase. Arabidopsis has four PALs: AT2G37040 (PAL1), AT3G53260 (PAL2), AT5G04230 (PAL3) and AT3G10340 (PAL4).	phenylalanine ammonia-lyase 2 (PAL2); FUNCTIONS IN: phenylalanine ammonia-lyase activity; INVOLVED IN: response to oxidative stress, response to karrikin, phenylpropanoid biosynthetic process, response to wounding, defense response; LOCATED IN: cytoplasm; EXPRESSED IN: 22 plant structures; EXPRESSED DURING: 14 growth stages; CONTAINS InterPro DOMAIN/s: Phenylalanine/histidine ammonia-lyase (Inter…
layer2	AT4G00220	LBD30	AT4G38190	CSLD4	12	18	myb domain protein 63	Member of the R2R3 factor gene family.	myb domain protein 63 (MYB63); CONTAINS InterPro DOMAIN/s: SANT, DNA-binding (InterPro:IPR001005), Homeodomain-like (InterPro:IPR009057), Myb, DNA-binding (InterPro:IPR014778), HTH transcriptional regulator, Myb-type, DNA-binding (InterPro:IPR017930), Homeodomain-related (InterPro:IPR012287), Myb transcription factor (InterPro:IPR015495); BEST Arabidopsis thaliana protein match is: myb domain pro…	CSLD4	cellulose synthase like D4	encodes a gene similar to cellulose synthase	cellulose synthase like D4 (CSLD4); CONTAINS InterPro DOMAIN/s: Cellulose synthase (InterPro:IPR005150); BEST Arabidopsis thaliana protein match is: cellulose synthase-like D3 (TAIR:AT3G03050.1); Has 3503 Blast hits to 2866 proteins in 674 species: Archae - 22; Bacteria - 1611; Metazoa - 5; Fungi - 10; Plants - 1761; Viruses - 2; Other Eukaryotes - 92 (source: NCBI BLink).
layer2	AT4G00220	LBD30	AT3G21240	AT4CL2	5	18	myb domain protein 63	Member of the R2R3 factor gene family.	myb domain protein 63 (MYB63); CONTAINS InterPro DOMAIN/s: SANT, DNA-binding (InterPro:IPR001005), Homeodomain-like (InterPro:IPR009057), Myb, DNA-binding (InterPro:IPR014778), HTH transcriptional regulator, Myb-type, DNA-binding (InterPro:IPR017930), Homeodomain-related (InterPro:IPR012287), Myb transcription factor (InterPro:IPR015495); BEST Arabidopsis thaliana protein match is: myb domain pro…	AT4CL2	4-coumarate:CoA ligase 2	encodes an isoform of 4-coumarate:CoA ligase (4CL), which is involved in the last step of the general phenylpropanoid pathway. The catalytic efficiency was in the following (descending) order: p-coumaric acid, caffeic acid, ferulic acid, 5-OH-ferulic acid and cinnamic acid. At4CL2 was unable to use sinapic acid as substrate.	4-coumarate:CoA ligase 2 (4CL2); CONTAINS InterPro DOMAIN/s: AMP-binding, conserved site (InterPro:IPR020845), AMP-dependent synthetase/ligase (InterPro:IPR000873); BEST Arabidopsis thaliana protein match is: 4-coumarate:CoA ligase 1 (TAIR:AT1G51680.1); Has 86092 Blast hits to 78635 proteins in 3758 species: Archae - 1209; Bacteria - 54193; Metazoa - 3597; Fungi - 4717; Plants - 2816; Viruses - 1…
layer2	AT4G00220	LBD30	AT4G32410	RSW1	8	18	myb domain protein 63	Member of the R2R3 factor gene family.	myb domain protein 63 (MYB63); CONTAINS InterPro DOMAIN/s: SANT, DNA-binding (InterPro:IPR001005), Homeodomain-like (InterPro:IPR009057), Myb, DNA-binding (InterPro:IPR014778), HTH transcriptional regulator, Myb-type, DNA-binding (InterPro:IPR017930), Homeodomain-related (InterPro:IPR012287), Myb transcription factor (InterPro:IPR015495); BEST Arabidopsis thaliana protein match is: myb domain pro…	RSW1	cellulose synthase 1	Encodes a cellulose synthase isomer. CESA1 mutants have cellulose defect in the primary cell wall. Multiple lines of evidence suggest that CESA1, along with CESA3 and CESA6 are present in the same plasma membrane complex for cellulose biosynthesis. lasma membrane complex for cellulose biosynthesis. As inferred from the null role of secondary wall-type CesAs, included in a set of five primary wall…	cellulose synthase 1 (CESA1); FUNCTIONS IN: cellulose synthase activity, transferase activity, transferring glycosyl groups; INVOLVED IN: primary cell wall biogenesis, cellulose biosynthetic process, plant-type cell wall biogenesis, hyperosmotic salinity response; LOCATED IN: Golgi apparatus, plasma membrane; EXPRESSED IN: 26 plant structures; EXPRESSED DURING: 16 growth stages; CONTAINS InterPro…
layer2	AT2G40470	LBD15	AT4G34050	CCoAOMT1	13	18	myb domain protein 61	Encodes putative transcription factor. Mutants lack of mucilage extrusion from the seeds during imbibition. Reduced quantities of mucilage are deposited during the development of the seed coat epidermis in myb61 mutants. Expressed in guard cells,loss of function mutations show an increase in stomatal pore opening suggesting a role in ABA independent regulation of stomatal pore size.	myb domain protein 61 (MYB61); CONTAINS InterPro DOMAIN/s: SANT, DNA-binding (InterPro:IPR001005), Homeodomain-like (InterPro:IPR009057), Myb, DNA-binding (InterPro:IPR014778), HTH transcriptional regulator, Myb-type, DNA-binding (InterPro:IPR017930), Homeodomain-related (InterPro:IPR012287), Myb transcription factor (InterPro:IPR015495); BEST Arabidopsis thaliana protein match is: myb domain pro…	CCoAOMT1	S-adenosyl-L-methionine-dependent methyltransferases superfamily protein	---	caffeoyl coenzyme A O-methyltransferase 1 (CCoAOMT1); FUNCTIONS IN: caffeoyl-CoA O-methyltransferase activity; INVOLVED IN: coumarin biosynthetic process, response to cadmium ion; LOCATED IN: cytosol; EXPRESSED IN: 24 plant structures; EXPRESSED DURING: 14 growth stages; CONTAINS InterPro DOMAIN/s: O-methyltransferase, family 3 (InterPro:IPR002935); BEST Arabidopsis thaliana protein match is: S-a…
layer2	AT2G40470	LBD15	AT5G60020	LAC17	17	18	myb domain protein 61	Encodes putative transcription factor. Mutants lack of mucilage extrusion from the seeds during imbibition. Reduced quantities of mucilage are deposited during the development of the seed coat epidermis in myb61 mutants. Expressed in guard cells,loss of function mutations show an increase in stomatal pore opening suggesting a role in ABA independent regulation of stomatal pore size.	myb domain protein 61 (MYB61); CONTAINS InterPro DOMAIN/s: SANT, DNA-binding (InterPro:IPR001005), Homeodomain-like (InterPro:IPR009057), Myb, DNA-binding (InterPro:IPR014778), HTH transcriptional regulator, Myb-type, DNA-binding (InterPro:IPR017930), Homeodomain-related (InterPro:IPR012287), Myb transcription factor (InterPro:IPR015495); BEST Arabidopsis thaliana protein match is: myb domain pro…	LAC17	laccase 17	putative laccase, a member of laccase family of genes (17 members in Arabidopsis).	laccase 17 (LAC17); FUNCTIONS IN: laccase activity; INVOLVED IN: oxidation reduction, lignin catabolic process; LOCATED IN: endomembrane system, apoplast; EXPRESSED IN: 14 plant structures; EXPRESSED DURING: LP.04 four leaves visible, 4 anthesis, C globular stage, petal differentiation and expansion stage, LP.12 twelve leaves visible; CONTAINS InterPro DOMAIN/s: Multicopper oxidase, type 3 (Inter…
layer2	AT2G40470	LBD15	AT5G54160	OMT1	13	18	myb domain protein 61	Encodes putative transcription factor. Mutants lack of mucilage extrusion from the seeds during imbibition. Reduced quantities of mucilage are deposited during the development of the seed coat epidermis in myb61 mutants. Expressed in guard cells,loss of function mutations show an increase in stomatal pore opening suggesting a role in ABA independent regulation of stomatal pore size.	myb domain protein 61 (MYB61); CONTAINS InterPro DOMAIN/s: SANT, DNA-binding (InterPro:IPR001005), Homeodomain-like (InterPro:IPR009057), Myb, DNA-binding (InterPro:IPR014778), HTH transcriptional regulator, Myb-type, DNA-binding (InterPro:IPR017930), Homeodomain-related (InterPro:IPR012287), Myb transcription factor (InterPro:IPR015495); BEST Arabidopsis thaliana protein match is: myb domain pro…	OMT1	O-methyltransferase 1	A caffeic acid/5-hydroxyferulic acid O-methyltransferase. Interacts with 14-4-3 proteins in yeast 2 hybrid assay. AtOMT1 (At5g54160) encodes a flavonol 3_-O-methyltransferase that is highly active towards quercetin and myricetin. The substrate specificity identifies the enzyme as flavonol 3_-methyltransferase which replaces the former annotation of the gene to encode a caffeic acid/5-hydroxyferul…	O-methyltransferase 1 (OMT1); FUNCTIONS IN: myricetin 3'-O-methyltransferase activity, quercetin 3-O-methyltransferase activity, caffeate O-methyltransferase activity; INVOLVED IN: lignin biosynthetic process, flavonol biosynthetic process; LOCATED IN: cytosol, nucleus, plasma membrane, cytoplasm; EXPRESSED IN: 23 plant structures; EXPRESSED DURING: 14 growth stages; CONTAINS InterPro DOMAIN/s: W…
layer2	AT2G40470	LBD15	AT2G30490	REF3	13	18	myb domain protein 61	Encodes putative transcription factor. Mutants lack of mucilage extrusion from the seeds during imbibition. Reduced quantities of mucilage are deposited during the development of the seed coat epidermis in myb61 mutants. Expressed in guard cells,loss of function mutations show an increase in stomatal pore opening suggesting a role in ABA independent regulation of stomatal pore size.	myb domain protein 61 (MYB61); CONTAINS InterPro DOMAIN/s: SANT, DNA-binding (InterPro:IPR001005), Homeodomain-like (InterPro:IPR009057), Myb, DNA-binding (InterPro:IPR014778), HTH transcriptional regulator, Myb-type, DNA-binding (InterPro:IPR017930), Homeodomain-related (InterPro:IPR012287), Myb transcription factor (InterPro:IPR015495); BEST Arabidopsis thaliana protein match is: myb domain pro…	REF3	cinnamate-4-hydroxylase	Encodes a cinnamate-4-hydroxylase. Mutations in this gene impact phenylpropanoid metabolism, growth and development.	cinnamate-4-hydroxylase (C4H); FUNCTIONS IN: trans-cinnamate 4-monooxygenase activity; INVOLVED IN: in 9 processes; LOCATED IN: endoplasmic reticulum, plasma membrane, membrane, plant-type cell wall; EXPRESSED IN: 25 plant structures; EXPRESSED DURING: 14 growth stages; CONTAINS InterPro DOMAIN/s: Cytochrome P450 (InterPro:IPR001128), Cytochrome P450, E-class, group I (InterPro:IPR002401), Cytoch…
layer2	AT2G40470	LBD15	AT5G48930	HCT	6	18	myb domain protein 61	Encodes putative transcription factor. Mutants lack of mucilage extrusion from the seeds during imbibition. Reduced quantities of mucilage are deposited during the development of the seed coat epidermis in myb61 mutants. Expressed in guard cells,loss of function mutations show an increase in stomatal pore opening suggesting a role in ABA independent regulation of stomatal pore size.	myb domain protein 61 (MYB61); CONTAINS InterPro DOMAIN/s: SANT, DNA-binding (InterPro:IPR001005), Homeodomain-like (InterPro:IPR009057), Myb, DNA-binding (InterPro:IPR014778), HTH transcriptional regulator, Myb-type, DNA-binding (InterPro:IPR017930), Homeodomain-related (InterPro:IPR012287), Myb transcription factor (InterPro:IPR015495); BEST Arabidopsis thaliana protein match is: myb domain pro…	HCT	hydroxycinnamoyl-CoA shikimate/quinate hydroxycinnamoyl transferase	At5g48930 has been shown to encode for the hydroxycinnamoyl-Coenzyme A shikimate/quinate hydroxycinnamoyltransferase (HCT) both synthesizing and catabolizing the hydroxycinnamoylesters (coumaroyl/caffeoyl shikimate and quinate) involved in the phenylpropanoid pathway. Influence on the accumulation of flavonoids which in turn inhibit auxin transport and reduce plant growth.	hydroxycinnamoyl-CoA shikimate/quinate hydroxycinnamoyl transferase (HCT); CONTAINS InterPro DOMAIN/s: Transferase (InterPro:IPR003480); BEST Arabidopsis thaliana protein match is: HXXXD-type acyl-transferase family protein (TAIR:AT5G57840.1); Has 1807 Blast hits to 1807 proteins in 277 species: Archae - 0; Bacteria - 0; Metazoa - 736; Fungi - 347; Plants - 385; Viruses - 0; Other Eukaryotes - 33…
layer2	AT2G40470	LBD15	AT1G15950	IRX4	15	18	myb domain protein 61	Encodes putative transcription factor. Mutants lack of mucilage extrusion from the seeds during imbibition. Reduced quantities of mucilage are deposited during the development of the seed coat epidermis in myb61 mutants. Expressed in guard cells,loss of function mutations show an increase in stomatal pore opening suggesting a role in ABA independent regulation of stomatal pore size.	myb domain protein 61 (MYB61); CONTAINS InterPro DOMAIN/s: SANT, DNA-binding (InterPro:IPR001005), Homeodomain-like (InterPro:IPR009057), Myb, DNA-binding (InterPro:IPR014778), HTH transcriptional regulator, Myb-type, DNA-binding (InterPro:IPR017930), Homeodomain-related (InterPro:IPR012287), Myb transcription factor (InterPro:IPR015495); BEST Arabidopsis thaliana protein match is: myb domain pro…	IRX4	cinnamoyl coa reductase 1	Encodes a cinnamoyl CoA reductase. Involved in lignin biosynthesis.	cinnamoyl coa reductase 1 (CCR1); CONTAINS InterPro DOMAIN/s: NAD-dependent epimerase/dehydratase (InterPro:IPR001509), NAD(P)-binding domain (InterPro:IPR016040); BEST Arabidopsis thaliana protein match is: cinnamoyl coa reductase (TAIR:AT1G80820.1); Has 12077 Blast hits to 12065 proteins in 1900 species: Archae - 220; Bacteria - 5385; Metazoa - 413; Fungi - 986; Plants - 2545; Viruses - 54; Oth…
layer2	AT2G40470	LBD15	AT4G18780	LEW2	14	18	myb domain protein 61	Encodes putative transcription factor. Mutants lack of mucilage extrusion from the seeds during imbibition. Reduced quantities of mucilage are deposited during the development of the seed coat epidermis in myb61 mutants. Expressed in guard cells,loss of function mutations show an increase in stomatal pore opening suggesting a role in ABA independent regulation of stomatal pore size.	myb domain protein 61 (MYB61); CONTAINS InterPro DOMAIN/s: SANT, DNA-binding (InterPro:IPR001005), Homeodomain-like (InterPro:IPR009057), Myb, DNA-binding (InterPro:IPR014778), HTH transcriptional regulator, Myb-type, DNA-binding (InterPro:IPR017930), Homeodomain-related (InterPro:IPR012287), Myb transcription factor (InterPro:IPR015495); BEST Arabidopsis thaliana protein match is: myb domain pro…	LEW2	cellulose synthase family protein	Encodes a member of the cellulose synthase family involved in secondary cell wall biosynthesis. Mutants have abnormal xylem formation, reduced cellulose content, and enhanced drought and osmotic stress tolerance. Mediates resistance towards bacterial pathogens via ABA. Confers resistance towards bacterial and fungal pathogens, independent of salicylic acid, ethylene and jasmonate signaling.	IRREGULAR XYLEM 1 (IRX1); FUNCTIONS IN: cellulose synthase activity, transferase activity, transferring glycosyl groups; INVOLVED IN: in 7 processes; LOCATED IN: cell wall, plasma membrane; EXPRESSED IN: 21 plant structures; EXPRESSED DURING: 9 growth stages; CONTAINS InterPro DOMAIN/s: Cellulose synthase (InterPro:IPR005150); BEST Arabidopsis thaliana protein match is: cellulose synthase A4 (TAI…
layer2	AT2G40470	LBD15	AT5G44030	NWS2	13	18	myb domain protein 61	Encodes putative transcription factor. Mutants lack of mucilage extrusion from the seeds during imbibition. Reduced quantities of mucilage are deposited during the development of the seed coat epidermis in myb61 mutants. Expressed in guard cells,loss of function mutations show an increase in stomatal pore opening suggesting a role in ABA independent regulation of stomatal pore size.	myb domain protein 61 (MYB61); CONTAINS InterPro DOMAIN/s: SANT, DNA-binding (InterPro:IPR001005), Homeodomain-like (InterPro:IPR009057), Myb, DNA-binding (InterPro:IPR014778), HTH transcriptional regulator, Myb-type, DNA-binding (InterPro:IPR017930), Homeodomain-related (InterPro:IPR012287), Myb transcription factor (InterPro:IPR015495); BEST Arabidopsis thaliana protein match is: myb domain pro…	NWS2	cellulose synthase A4	Encodes a cellulose synthase involved in secondary cell wall biosynthesis. Confers resistance towards bacterial and fungal pathogens, independent of salicylic acid, ethylene and jasmonate signaling.	cellulose synthase A4 (CESA4); FUNCTIONS IN: cellulose synthase activity, transferase activity, transferring glycosyl groups; INVOLVED IN: cellulose biosynthetic process, plant-type cell wall biogenesis, defense response to bacterium, defense response to fungus, secondary cell wall biogenesis; LOCATED IN: membrane; EXPRESSED IN: 24 plant structures; EXPRESSED DURING: 11 growth stages; CONTAINS In…
layer2	AT2G40470	LBD15	AT2G37040	PAL1	15	18	myb domain protein 61	Encodes putative transcription factor. Mutants lack of mucilage extrusion from the seeds during imbibition. Reduced quantities of mucilage are deposited during the development of the seed coat epidermis in myb61 mutants. Expressed in guard cells,loss of function mutations show an increase in stomatal pore opening suggesting a role in ABA independent regulation of stomatal pore size.	myb domain protein 61 (MYB61); CONTAINS InterPro DOMAIN/s: SANT, DNA-binding (InterPro:IPR001005), Homeodomain-like (InterPro:IPR009057), Myb, DNA-binding (InterPro:IPR014778), HTH transcriptional regulator, Myb-type, DNA-binding (InterPro:IPR017930), Homeodomain-related (InterPro:IPR012287), Myb transcription factor (InterPro:IPR015495); BEST Arabidopsis thaliana protein match is: myb domain pro…	PAL1	PHE ammonia lyase 1	Encodes PAL1, a phenylalanine ammonia-lyase. Arabidopsis has four PALs: AT2G37040 (PAL1), AT3G53260 (PAL2), AT5G04230 (PAL3) and AT3G10340 (PAL4).	PHE ammonia lyase 1 (PAL1); FUNCTIONS IN: phenylalanine ammonia-lyase activity; INVOLVED IN: in 10 processes; LOCATED IN: cytoplasm; EXPRESSED IN: 22 plant structures; EXPRESSED DURING: 13 growth stages; CONTAINS InterPro DOMAIN/s: Phenylalanine/histidine ammonia-lyase (InterPro:IPR001106), Phenylalanine/histidine ammonia-lyases, active site (InterPro:IPR022313), L-Aspartase-like (InterPro:IPR008…
layer2	AT2G40470	LBD15	AT5G17420	MUR10	13	18	myb domain protein 61	Encodes putative transcription factor. Mutants lack of mucilage extrusion from the seeds during imbibition. Reduced quantities of mucilage are deposited during the development of the seed coat epidermis in myb61 mutants. Expressed in guard cells,loss of function mutations show an increase in stomatal pore opening suggesting a role in ABA independent regulation of stomatal pore size.	myb domain protein 61 (MYB61); CONTAINS InterPro DOMAIN/s: SANT, DNA-binding (InterPro:IPR001005), Homeodomain-like (InterPro:IPR009057), Myb, DNA-binding (InterPro:IPR014778), HTH transcriptional regulator, Myb-type, DNA-binding (InterPro:IPR017930), Homeodomain-related (InterPro:IPR012287), Myb transcription factor (InterPro:IPR015495); BEST Arabidopsis thaliana protein match is: myb domain pro…	MUR10	Cellulose synthase family protein	Encodes a xylem-specific cellulose synthase that is phosphorylated on one or more serine residues (on either S185 or one of S180 or S181).	IRREGULAR XYLEM 3 (IRX3); FUNCTIONS IN: cellulose synthase activity; INVOLVED IN: cellulose biosynthetic process, plant-type cell wall biogenesis, secondary cell wall biogenesis, rhamnogalacturonan I side chain metabolic process; LOCATED IN: plasma membrane, chloroplast; EXPRESSED IN: 27 plant structures; EXPRESSED DURING: 14 growth stages; CONTAINS InterPro DOMAIN/s: Cellulose synthase (InterPro…
layer2	AT2G40470	LBD15	AT2G40890	CYP98A3	16	18	myb domain protein 61	Encodes putative transcription factor. Mutants lack of mucilage extrusion from the seeds during imbibition. Reduced quantities of mucilage are deposited during the development of the seed coat epidermis in myb61 mutants. Expressed in guard cells,loss of function mutations show an increase in stomatal pore opening suggesting a role in ABA independent regulation of stomatal pore size.	myb domain protein 61 (MYB61); CONTAINS InterPro DOMAIN/s: SANT, DNA-binding (InterPro:IPR001005), Homeodomain-like (InterPro:IPR009057), Myb, DNA-binding (InterPro:IPR014778), HTH transcriptional regulator, Myb-type, DNA-binding (InterPro:IPR017930), Homeodomain-related (InterPro:IPR012287), Myb transcription factor (InterPro:IPR015495); BEST Arabidopsis thaliana protein match is: myb domain pro…	CYP98A3	cytochrome P450, family 98, subfamily A, polypeptide 3	encodes coumarate 3-hydroxylase (C3H), a P450-dependent monooxygenase. Involved in lignin biosynthesis and flavonoid biosynthesis. Also affects the biosynthesis of coumarins such as scopoletin and scopolin as a branching-out-pathway from the phenylpropanoid acid level.	cytochrome P450, family 98, subfamily A, polypeptide 3 (CYP98A3); FUNCTIONS IN: monooxygenase activity, p-coumarate 3-hydroxylase activity; INVOLVED IN: coumarin biosynthetic process, lignin biosynthetic process, phenylpropanoid biosynthetic process, flavonoid biosynthetic process; LOCATED IN: mitochondrion, endoplasmic reticulum, plasma membrane, microsome; EXPRESSED IN: 25 plant structures; EXP…
layer2	AT2G40470	LBD15	AT2G38080	LAC4	13	18	myb domain protein 61	Encodes putative transcription factor. Mutants lack of mucilage extrusion from the seeds during imbibition. Reduced quantities of mucilage are deposited during the development of the seed coat epidermis in myb61 mutants. Expressed in guard cells,loss of function mutations show an increase in stomatal pore opening suggesting a role in ABA independent regulation of stomatal pore size.	myb domain protein 61 (MYB61); CONTAINS InterPro DOMAIN/s: SANT, DNA-binding (InterPro:IPR001005), Homeodomain-like (InterPro:IPR009057), Myb, DNA-binding (InterPro:IPR014778), HTH transcriptional regulator, Myb-type, DNA-binding (InterPro:IPR017930), Homeodomain-related (InterPro:IPR012287), Myb transcription factor (InterPro:IPR015495); BEST Arabidopsis thaliana protein match is: myb domain pro…	LMCO4	Laccase/Diphenol oxidase family protein	Encodes a protein with similarity to putative laccase, a member of laccase family (17 members in Arabidopsis). Might be involved in cell wall biosynthesis. Mutants have a mild irregular xylem phenotype.	IRREGULAR XYLEM 12 (IRX12); FUNCTIONS IN: laccase activity; INVOLVED IN: secondary cell wall biogenesis; LOCATED IN: endomembrane system, apoplast; EXPRESSED IN: 24 plant structures; EXPRESSED DURING: 13 growth stages; CONTAINS InterPro DOMAIN/s: Multicopper oxidase, type 3 (InterPro:IPR011707), Laccase (InterPro:IPR017761), Multicopper oxidase, type 2 (InterPro:IPR011706), Cupredoxin (InterPro:I…
layer2	AT2G40470	LBD15	AT3G53260	PAL2	9	18	myb domain protein 61	Encodes putative transcription factor. Mutants lack of mucilage extrusion from the seeds during imbibition. Reduced quantities of mucilage are deposited during the development of the seed coat epidermis in myb61 mutants. Expressed in guard cells,loss of function mutations show an increase in stomatal pore opening suggesting a role in ABA independent regulation of stomatal pore size.	myb domain protein 61 (MYB61); CONTAINS InterPro DOMAIN/s: SANT, DNA-binding (InterPro:IPR001005), Homeodomain-like (InterPro:IPR009057), Myb, DNA-binding (InterPro:IPR014778), HTH transcriptional regulator, Myb-type, DNA-binding (InterPro:IPR017930), Homeodomain-related (InterPro:IPR012287), Myb transcription factor (InterPro:IPR015495); BEST Arabidopsis thaliana protein match is: myb domain pro…	PAL2	phenylalanine ammonia-lyase 2	Encodes phenylalanine lyase. Arabidopsis has four PALs: AT2G37040 (PAL1), AT3G53260 (PAL2), AT5G04230 (PAL3) and AT3G10340 (PAL4).	phenylalanine ammonia-lyase 2 (PAL2); FUNCTIONS IN: phenylalanine ammonia-lyase activity; INVOLVED IN: response to oxidative stress, response to karrikin, phenylpropanoid biosynthetic process, response to wounding, defense response; LOCATED IN: cytoplasm; EXPRESSED IN: 22 plant structures; EXPRESSED DURING: 14 growth stages; CONTAINS InterPro DOMAIN/s: Phenylalanine/histidine ammonia-lyase (Inter…
layer2	AT2G40470	LBD15	AT1G67980	CCOAMT	5	18	myb domain protein 61	Encodes putative transcription factor. Mutants lack of mucilage extrusion from the seeds during imbibition. Reduced quantities of mucilage are deposited during the development of the seed coat epidermis in myb61 mutants. Expressed in guard cells,loss of function mutations show an increase in stomatal pore opening suggesting a role in ABA independent regulation of stomatal pore size.	myb domain protein 61 (MYB61); CONTAINS InterPro DOMAIN/s: SANT, DNA-binding (InterPro:IPR001005), Homeodomain-like (InterPro:IPR009057), Myb, DNA-binding (InterPro:IPR014778), HTH transcriptional regulator, Myb-type, DNA-binding (InterPro:IPR017930), Homeodomain-related (InterPro:IPR012287), Myb transcription factor (InterPro:IPR015495); BEST Arabidopsis thaliana protein match is: myb domain pro…	CCOAMT	caffeoyl-CoA 3-O-methyltransferase	Encodes S-adenosyl-L-methionine: transcaffeoyl Coenzyme A 3-O-methyltransferase.	caffeoyl-CoA 3-O-methyltransferase (CCOAMT); CONTAINS InterPro DOMAIN/s: O-methyltransferase, family 3 (InterPro:IPR002935); BEST Arabidopsis thaliana protein match is: S-adenosyl-L-methionine-dependent methyltransferases superfamily protein (TAIR:AT1G67990.1); Has 30201 Blast hits to 17322 proteins in 780 species: Archae - 12; Bacteria - 1396; Metazoa - 17338; Fungi - 3422; Plants - 5037; Viruse…
layer2	AT2G40470	LBD15	AT4G38190	CSLD4	9	18	myb domain protein 61	Encodes putative transcription factor. Mutants lack of mucilage extrusion from the seeds during imbibition. Reduced quantities of mucilage are deposited during the development of the seed coat epidermis in myb61 mutants. Expressed in guard cells,loss of function mutations show an increase in stomatal pore opening suggesting a role in ABA independent regulation of stomatal pore size.	myb domain protein 61 (MYB61); CONTAINS InterPro DOMAIN/s: SANT, DNA-binding (InterPro:IPR001005), Homeodomain-like (InterPro:IPR009057), Myb, DNA-binding (InterPro:IPR014778), HTH transcriptional regulator, Myb-type, DNA-binding (InterPro:IPR017930), Homeodomain-related (InterPro:IPR012287), Myb transcription factor (InterPro:IPR015495); BEST Arabidopsis thaliana protein match is: myb domain pro…	CSLD4	cellulose synthase like D4	encodes a gene similar to cellulose synthase	cellulose synthase like D4 (CSLD4); CONTAINS InterPro DOMAIN/s: Cellulose synthase (InterPro:IPR005150); BEST Arabidopsis thaliana protein match is: cellulose synthase-like D3 (TAIR:AT3G03050.1); Has 3503 Blast hits to 2866 proteins in 674 species: Archae - 22; Bacteria - 1611; Metazoa - 5; Fungi - 10; Plants - 1761; Viruses - 2; Other Eukaryotes - 92 (source: NCBI BLink).
layer2	AT2G40470	LBD15	AT5G64740	PRC1	10	18	myb domain protein 61	Encodes putative transcription factor. Mutants lack of mucilage extrusion from the seeds during imbibition. Reduced quantities of mucilage are deposited during the development of the seed coat epidermis in myb61 mutants. Expressed in guard cells,loss of function mutations show an increase in stomatal pore opening suggesting a role in ABA independent regulation of stomatal pore size.	myb domain protein 61 (MYB61); CONTAINS InterPro DOMAIN/s: SANT, DNA-binding (InterPro:IPR001005), Homeodomain-like (InterPro:IPR009057), Myb, DNA-binding (InterPro:IPR014778), HTH transcriptional regulator, Myb-type, DNA-binding (InterPro:IPR017930), Homeodomain-related (InterPro:IPR012287), Myb transcription factor (InterPro:IPR015495); BEST Arabidopsis thaliana protein match is: myb domain pro…	PRC1	cellulose synthase 6	Encodes a cellulose synthase isomer. CESA6 mutants have cellulose defect in the primary cell wall. Multiple lines of evidence suggest that CESA6, along with CESA1 and CESA3 are present in the same plasma membrane complex for cellulose biosynthesis. CESA2 and CESA5 are related to CESA6, having partially redundant roles. As inferred from the null role of secondary wall-type CesAs, included in a set…	cellulose synthase 6 (CESA6); FUNCTIONS IN: cellulose synthase activity, transferase activity, transferring glycosyl groups; INVOLVED IN: in 6 processes; LOCATED IN: cortical microtubule, transverse to long axis, Golgi apparatus, cellulose synthase complex, plasma membrane, membrane; EXPRESSED IN: 25 plant structures; EXPRESSED DURING: 15 growth stages; CONTAINS InterPro DOMAIN/s: Cellulose synth…
layer2	AT2G40470	LBD15	AT3G21240	AT4CL2	16	18	myb domain protein 61	Encodes putative transcription factor. Mutants lack of mucilage extrusion from the seeds during imbibition. Reduced quantities of mucilage are deposited during the development of the seed coat epidermis in myb61 mutants. Expressed in guard cells,loss of function mutations show an increase in stomatal pore opening suggesting a role in ABA independent regulation of stomatal pore size.	myb domain protein 61 (MYB61); CONTAINS InterPro DOMAIN/s: SANT, DNA-binding (InterPro:IPR001005), Homeodomain-like (InterPro:IPR009057), Myb, DNA-binding (InterPro:IPR014778), HTH transcriptional regulator, Myb-type, DNA-binding (InterPro:IPR017930), Homeodomain-related (InterPro:IPR012287), Myb transcription factor (InterPro:IPR015495); BEST Arabidopsis thaliana protein match is: myb domain pro…	AT4CL2	4-coumarate:CoA ligase 2	encodes an isoform of 4-coumarate:CoA ligase (4CL), which is involved in the last step of the general phenylpropanoid pathway. The catalytic efficiency was in the following (descending) order: p-coumaric acid, caffeic acid, ferulic acid, 5-OH-ferulic acid and cinnamic acid. At4CL2 was unable to use sinapic acid as substrate.	4-coumarate:CoA ligase 2 (4CL2); CONTAINS InterPro DOMAIN/s: AMP-binding, conserved site (InterPro:IPR020845), AMP-dependent synthetase/ligase (InterPro:IPR000873); BEST Arabidopsis thaliana protein match is: 4-coumarate:CoA ligase 1 (TAIR:AT1G51680.1); Has 86092 Blast hits to 78635 proteins in 3758 species: Archae - 1209; Bacteria - 54193; Metazoa - 3597; Fungi - 4717; Plants - 2816; Viruses - 1…
layer2	AT2G40470	LBD15	AT5G48100	TT10	12	18	myb domain protein 61	Encodes putative transcription factor. Mutants lack of mucilage extrusion from the seeds during imbibition. Reduced quantities of mucilage are deposited during the development of the seed coat epidermis in myb61 mutants. Expressed in guard cells,loss of function mutations show an increase in stomatal pore opening suggesting a role in ABA independent regulation of stomatal pore size.	myb domain protein 61 (MYB61); CONTAINS InterPro DOMAIN/s: SANT, DNA-binding (InterPro:IPR001005), Homeodomain-like (InterPro:IPR009057), Myb, DNA-binding (InterPro:IPR014778), HTH transcriptional regulator, Myb-type, DNA-binding (InterPro:IPR017930), Homeodomain-related (InterPro:IPR012287), Myb transcription factor (InterPro:IPR015495); BEST Arabidopsis thaliana protein match is: myb domain pro…	TT10	Laccase/Diphenol oxidase family protein	Encodes a protein that is similar to laccase-like polyphenol oxidases. Involved in lignin and flavonoids biosynthesis. It has four conserved copper binding domains. Expressed in developing testa, where it colocalizes with the flavonoid end products proanthocyanidins and flavonols. Mutant plants exhibited a delay in developmentally determined browning of the testa, characterized by the pale brown …	TRANSPARENT TESTA 10 (TT10); FUNCTIONS IN: copper ion binding, laccase activity; INVOLVED IN: lignin biosynthetic process, response to copper ion, flavonoid biosynthetic process; LOCATED IN: endomembrane system, apoplast; EXPRESSED IN: 8 plant structures; EXPRESSED DURING: L mature pollen stage, M germinated pollen stage, 4 anthesis, seedling growth, seed development stages; CONTAINS InterPro DOM…
layer2	AT4G37790	HAT22	AT4G34050	CCoAOMT1	13	18	Zinc finger C-x8-C-x5-C-x3-H type family protein	---	Zinc finger C-x8-C-x5-C-x3-H type family protein; FUNCTIONS IN: zinc ion binding, nucleic acid binding; INVOLVED IN: biological_process unknown; EXPRESSED IN: 20 plant structures; EXPRESSED DURING: 13 growth stages; CONTAINS InterPro DOMAIN/s: Zinc finger, CCCH-type (InterPro:IPR000571); BEST Arabidopsis thaliana protein match is: Zinc finger C-x8-C-x5-C-x3-H type family protein (TAIR:AT1G68200.1…	CCoAOMT1	S-adenosyl-L-methionine-dependent methyltransferases superfamily protein	---	caffeoyl coenzyme A O-methyltransferase 1 (CCoAOMT1); FUNCTIONS IN: caffeoyl-CoA O-methyltransferase activity; INVOLVED IN: coumarin biosynthetic process, response to cadmium ion; LOCATED IN: cytosol; EXPRESSED IN: 24 plant structures; EXPRESSED DURING: 14 growth stages; CONTAINS InterPro DOMAIN/s: O-methyltransferase, family 3 (InterPro:IPR002935); BEST Arabidopsis thaliana protein match is: S-a…
layer2	AT4G37790	HAT22	AT5G60020	LAC17	9	18	basic leucine-zipper 6	---	basic leucine-zipper 6 (bZIP6); FUNCTIONS IN: DNA binding, sequence-specific DNA binding transcription factor activity; INVOLVED IN: regulation of transcription, DNA-dependent; LOCATED IN: nucleus; EXPRESSED IN: 24 plant structures; EXPRESSED DURING: 12 growth stages; CONTAINS InterPro DOMAIN/s: Basic-leucine zipper (bZIP) transcription factor (InterPro:IPR004827), bZIP transcription factor, bZIP…	LAC17	laccase 17	putative laccase, a member of laccase family of genes (17 members in Arabidopsis).	laccase 17 (LAC17); FUNCTIONS IN: laccase activity; INVOLVED IN: oxidation reduction, lignin catabolic process; LOCATED IN: endomembrane system, apoplast; EXPRESSED IN: 14 plant structures; EXPRESSED DURING: LP.04 four leaves visible, 4 anthesis, C globular stage, petal differentiation and expansion stage, LP.12 twelve leaves visible; CONTAINS InterPro DOMAIN/s: Multicopper oxidase, type 3 (Inter…
layer2	AT4G37790	HAT22	AT5G54160	OMT1	13	18	Zinc finger C-x8-C-x5-C-x3-H type family protein	---	Zinc finger C-x8-C-x5-C-x3-H type family protein; FUNCTIONS IN: zinc ion binding, nucleic acid binding; INVOLVED IN: biological_process unknown; EXPRESSED IN: 20 plant structures; EXPRESSED DURING: 13 growth stages; CONTAINS InterPro DOMAIN/s: Zinc finger, CCCH-type (InterPro:IPR000571); BEST Arabidopsis thaliana protein match is: Zinc finger C-x8-C-x5-C-x3-H type family protein (TAIR:AT1G68200.1…	OMT1	O-methyltransferase 1	A caffeic acid/5-hydroxyferulic acid O-methyltransferase. Interacts with 14-4-3 proteins in yeast 2 hybrid assay. AtOMT1 (At5g54160) encodes a flavonol 3_-O-methyltransferase that is highly active towards quercetin and myricetin. The substrate specificity identifies the enzyme as flavonol 3_-methyltransferase which replaces the former annotation of the gene to encode a caffeic acid/5-hydroxyferul…	O-methyltransferase 1 (OMT1); FUNCTIONS IN: myricetin 3'-O-methyltransferase activity, quercetin 3-O-methyltransferase activity, caffeate O-methyltransferase activity; INVOLVED IN: lignin biosynthetic process, flavonol biosynthetic process; LOCATED IN: cytosol, nucleus, plasma membrane, cytoplasm; EXPRESSED IN: 23 plant structures; EXPRESSED DURING: 14 growth stages; CONTAINS InterPro DOMAIN/s: W…
layer2	AT4G37790	HAT22	AT2G30490	REF3	11	18	basic leucine-zipper 6	---	basic leucine-zipper 6 (bZIP6); FUNCTIONS IN: DNA binding, sequence-specific DNA binding transcription factor activity; INVOLVED IN: regulation of transcription, DNA-dependent; LOCATED IN: nucleus; EXPRESSED IN: 24 plant structures; EXPRESSED DURING: 12 growth stages; CONTAINS InterPro DOMAIN/s: Basic-leucine zipper (bZIP) transcription factor (InterPro:IPR004827), bZIP transcription factor, bZIP…	REF3	cinnamate-4-hydroxylase	Encodes a cinnamate-4-hydroxylase. Mutations in this gene impact phenylpropanoid metabolism, growth and development.	cinnamate-4-hydroxylase (C4H); FUNCTIONS IN: trans-cinnamate 4-monooxygenase activity; INVOLVED IN: in 9 processes; LOCATED IN: endoplasmic reticulum, plasma membrane, membrane, plant-type cell wall; EXPRESSED IN: 25 plant structures; EXPRESSED DURING: 14 growth stages; CONTAINS InterPro DOMAIN/s: Cytochrome P450 (InterPro:IPR001128), Cytochrome P450, E-class, group I (InterPro:IPR002401), Cytoch…
layer2	AT4G37790	HAT22	AT5G48930	HCT	13	18	Zinc finger C-x8-C-x5-C-x3-H type family protein	---	Zinc finger C-x8-C-x5-C-x3-H type family protein; FUNCTIONS IN: zinc ion binding, nucleic acid binding; INVOLVED IN: biological_process unknown; EXPRESSED IN: 20 plant structures; EXPRESSED DURING: 13 growth stages; CONTAINS InterPro DOMAIN/s: Zinc finger, CCCH-type (InterPro:IPR000571); BEST Arabidopsis thaliana protein match is: Zinc finger C-x8-C-x5-C-x3-H type family protein (TAIR:AT1G68200.1…	HCT	hydroxycinnamoyl-CoA shikimate/quinate hydroxycinnamoyl transferase	At5g48930 has been shown to encode for the hydroxycinnamoyl-Coenzyme A shikimate/quinate hydroxycinnamoyltransferase (HCT) both synthesizing and catabolizing the hydroxycinnamoylesters (coumaroyl/caffeoyl shikimate and quinate) involved in the phenylpropanoid pathway. Influence on the accumulation of flavonoids which in turn inhibit auxin transport and reduce plant growth.	hydroxycinnamoyl-CoA shikimate/quinate hydroxycinnamoyl transferase (HCT); CONTAINS InterPro DOMAIN/s: Transferase (InterPro:IPR003480); BEST Arabidopsis thaliana protein match is: HXXXD-type acyl-transferase family protein (TAIR:AT5G57840.1); Has 1807 Blast hits to 1807 proteins in 277 species: Archae - 0; Bacteria - 0; Metazoa - 736; Fungi - 347; Plants - 385; Viruses - 0; Other Eukaryotes - 33…
layer2	AT4G37790	HAT22	AT1G15950	IRX4	18	18	Zinc finger C-x8-C-x5-C-x3-H type family protein	---	Zinc finger C-x8-C-x5-C-x3-H type family protein; FUNCTIONS IN: zinc ion binding, nucleic acid binding; INVOLVED IN: biological_process unknown; EXPRESSED IN: 20 plant structures; EXPRESSED DURING: 13 growth stages; CONTAINS InterPro DOMAIN/s: Zinc finger, CCCH-type (InterPro:IPR000571); BEST Arabidopsis thaliana protein match is: Zinc finger C-x8-C-x5-C-x3-H type family protein (TAIR:AT1G68200.1…	IRX4	cinnamoyl coa reductase 1	Encodes a cinnamoyl CoA reductase. Involved in lignin biosynthesis.	cinnamoyl coa reductase 1 (CCR1); CONTAINS InterPro DOMAIN/s: NAD-dependent epimerase/dehydratase (InterPro:IPR001509), NAD(P)-binding domain (InterPro:IPR016040); BEST Arabidopsis thaliana protein match is: cinnamoyl coa reductase (TAIR:AT1G80820.1); Has 12077 Blast hits to 12065 proteins in 1900 species: Archae - 220; Bacteria - 5385; Metazoa - 413; Fungi - 986; Plants - 2545; Viruses - 54; Oth…
layer2	AT4G37790	HAT22	AT4G18780	LEW2	11	18	basic leucine-zipper 6	---	basic leucine-zipper 6 (bZIP6); FUNCTIONS IN: DNA binding, sequence-specific DNA binding transcription factor activity; INVOLVED IN: regulation of transcription, DNA-dependent; LOCATED IN: nucleus; EXPRESSED IN: 24 plant structures; EXPRESSED DURING: 12 growth stages; CONTAINS InterPro DOMAIN/s: Basic-leucine zipper (bZIP) transcription factor (InterPro:IPR004827), bZIP transcription factor, bZIP…	LEW2	cellulose synthase family protein	Encodes a member of the cellulose synthase family involved in secondary cell wall biosynthesis. Mutants have abnormal xylem formation, reduced cellulose content, and enhanced drought and osmotic stress tolerance. Mediates resistance towards bacterial pathogens via ABA. Confers resistance towards bacterial and fungal pathogens, independent of salicylic acid, ethylene and jasmonate signaling.	IRREGULAR XYLEM 1 (IRX1); FUNCTIONS IN: cellulose synthase activity, transferase activity, transferring glycosyl groups; INVOLVED IN: in 7 processes; LOCATED IN: cell wall, plasma membrane; EXPRESSED IN: 21 plant structures; EXPRESSED DURING: 9 growth stages; CONTAINS InterPro DOMAIN/s: Cellulose synthase (InterPro:IPR005150); BEST Arabidopsis thaliana protein match is: cellulose synthase A4 (TAI…
layer2	AT4G37790	HAT22	AT5G44030	NWS2	10	18	basic leucine-zipper 6	---	basic leucine-zipper 6 (bZIP6); FUNCTIONS IN: DNA binding, sequence-specific DNA binding transcription factor activity; INVOLVED IN: regulation of transcription, DNA-dependent; LOCATED IN: nucleus; EXPRESSED IN: 24 plant structures; EXPRESSED DURING: 12 growth stages; CONTAINS InterPro DOMAIN/s: Basic-leucine zipper (bZIP) transcription factor (InterPro:IPR004827), bZIP transcription factor, bZIP…	NWS2	cellulose synthase A4	Encodes a cellulose synthase involved in secondary cell wall biosynthesis. Confers resistance towards bacterial and fungal pathogens, independent of salicylic acid, ethylene and jasmonate signaling.	cellulose synthase A4 (CESA4); FUNCTIONS IN: cellulose synthase activity, transferase activity, transferring glycosyl groups; INVOLVED IN: cellulose biosynthetic process, plant-type cell wall biogenesis, defense response to bacterium, defense response to fungus, secondary cell wall biogenesis; LOCATED IN: membrane; EXPRESSED IN: 24 plant structures; EXPRESSED DURING: 11 growth stages; CONTAINS In…
layer2	AT4G37790	HAT22	AT2G37040	PAL1	12	18	basic leucine-zipper 6	---	basic leucine-zipper 6 (bZIP6); FUNCTIONS IN: DNA binding, sequence-specific DNA binding transcription factor activity; INVOLVED IN: regulation of transcription, DNA-dependent; LOCATED IN: nucleus; EXPRESSED IN: 24 plant structures; EXPRESSED DURING: 12 growth stages; CONTAINS InterPro DOMAIN/s: Basic-leucine zipper (bZIP) transcription factor (InterPro:IPR004827), bZIP transcription factor, bZIP…	PAL1	PHE ammonia lyase 1	Encodes PAL1, a phenylalanine ammonia-lyase. Arabidopsis has four PALs: AT2G37040 (PAL1), AT3G53260 (PAL2), AT5G04230 (PAL3) and AT3G10340 (PAL4).	PHE ammonia lyase 1 (PAL1); FUNCTIONS IN: phenylalanine ammonia-lyase activity; INVOLVED IN: in 10 processes; LOCATED IN: cytoplasm; EXPRESSED IN: 22 plant structures; EXPRESSED DURING: 13 growth stages; CONTAINS InterPro DOMAIN/s: Phenylalanine/histidine ammonia-lyase (InterPro:IPR001106), Phenylalanine/histidine ammonia-lyases, active site (InterPro:IPR022313), L-Aspartase-like (InterPro:IPR008…
layer2	AT4G37790	HAT22	AT5G17420	MUR10	12	18	basic leucine-zipper 6	---	basic leucine-zipper 6 (bZIP6); FUNCTIONS IN: DNA binding, sequence-specific DNA binding transcription factor activity; INVOLVED IN: regulation of transcription, DNA-dependent; LOCATED IN: nucleus; EXPRESSED IN: 24 plant structures; EXPRESSED DURING: 12 growth stages; CONTAINS InterPro DOMAIN/s: Basic-leucine zipper (bZIP) transcription factor (InterPro:IPR004827), bZIP transcription factor, bZIP…	MUR10	Cellulose synthase family protein	Encodes a xylem-specific cellulose synthase that is phosphorylated on one or more serine residues (on either S185 or one of S180 or S181).	IRREGULAR XYLEM 3 (IRX3); FUNCTIONS IN: cellulose synthase activity; INVOLVED IN: cellulose biosynthetic process, plant-type cell wall biogenesis, secondary cell wall biogenesis, rhamnogalacturonan I side chain metabolic process; LOCATED IN: plasma membrane, chloroplast; EXPRESSED IN: 27 plant structures; EXPRESSED DURING: 14 growth stages; CONTAINS InterPro DOMAIN/s: Cellulose synthase (InterPro…
layer2	AT4G37790	HAT22	AT2G40890	CYP98A3	6	18	basic leucine-zipper 6	---	basic leucine-zipper 6 (bZIP6); FUNCTIONS IN: DNA binding, sequence-specific DNA binding transcription factor activity; INVOLVED IN: regulation of transcription, DNA-dependent; LOCATED IN: nucleus; EXPRESSED IN: 24 plant structures; EXPRESSED DURING: 12 growth stages; CONTAINS InterPro DOMAIN/s: Basic-leucine zipper (bZIP) transcription factor (InterPro:IPR004827), bZIP transcription factor, bZIP…	CYP98A3	cytochrome P450, family 98, subfamily A, polypeptide 3	encodes coumarate 3-hydroxylase (C3H), a P450-dependent monooxygenase. Involved in lignin biosynthesis and flavonoid biosynthesis. Also affects the biosynthesis of coumarins such as scopoletin and scopolin as a branching-out-pathway from the phenylpropanoid acid level.	cytochrome P450, family 98, subfamily A, polypeptide 3 (CYP98A3); FUNCTIONS IN: monooxygenase activity, p-coumarate 3-hydroxylase activity; INVOLVED IN: coumarin biosynthetic process, lignin biosynthetic process, phenylpropanoid biosynthetic process, flavonoid biosynthetic process; LOCATED IN: mitochondrion, endoplasmic reticulum, plasma membrane, microsome; EXPRESSED IN: 25 plant structures; EXP…
layer2	AT4G37790	HAT22	AT4G36220	FAH1	15	18	Zinc finger C-x8-C-x5-C-x3-H type family protein	---	Zinc finger C-x8-C-x5-C-x3-H type family protein; FUNCTIONS IN: zinc ion binding, nucleic acid binding; INVOLVED IN: biological_process unknown; EXPRESSED IN: 20 plant structures; EXPRESSED DURING: 13 growth stages; CONTAINS InterPro DOMAIN/s: Zinc finger, CCCH-type (InterPro:IPR000571); BEST Arabidopsis thaliana protein match is: Zinc finger C-x8-C-x5-C-x3-H type family protein (TAIR:AT1G68200.1…	FAH1	ferulic acid 5-hydroxylase 1	encodes ferulate 5-hydroxylase (F5H). Involved in lignin biosynthesis.	ferulic acid 5-hydroxylase 1 (FAH1); FUNCTIONS IN: ferulate 5-hydroxylase activity, monooxygenase activity; INVOLVED IN: lignin biosynthetic process, response to UV-B, phenylpropanoid biosynthetic process; LOCATED IN: endoplasmic reticulum; EXPRESSED IN: 20 plant structures; EXPRESSED DURING: 12 growth stages; CONTAINS InterPro DOMAIN/s: Cytochrome P450 (InterPro:IPR001128), Cytochrome P450, E-cl…
layer2	AT4G37790	HAT22	AT2G38080	LAC4	11	18	basic leucine-zipper 6	---	basic leucine-zipper 6 (bZIP6); FUNCTIONS IN: DNA binding, sequence-specific DNA binding transcription factor activity; INVOLVED IN: regulation of transcription, DNA-dependent; LOCATED IN: nucleus; EXPRESSED IN: 24 plant structures; EXPRESSED DURING: 12 growth stages; CONTAINS InterPro DOMAIN/s: Basic-leucine zipper (bZIP) transcription factor (InterPro:IPR004827), bZIP transcription factor, bZIP…	LMCO4	Laccase/Diphenol oxidase family protein	Encodes a protein with similarity to putative laccase, a member of laccase family (17 members in Arabidopsis). Might be involved in cell wall biosynthesis. Mutants have a mild irregular xylem phenotype.	IRREGULAR XYLEM 12 (IRX12); FUNCTIONS IN: laccase activity; INVOLVED IN: secondary cell wall biogenesis; LOCATED IN: endomembrane system, apoplast; EXPRESSED IN: 24 plant structures; EXPRESSED DURING: 13 growth stages; CONTAINS InterPro DOMAIN/s: Multicopper oxidase, type 3 (InterPro:IPR011707), Laccase (InterPro:IPR017761), Multicopper oxidase, type 2 (InterPro:IPR011706), Cupredoxin (InterPro:I…
layer2	AT4G37790	HAT22	AT5G66690	UGT72E2	5	18	basic leucine-zipper 6	---	basic leucine-zipper 6 (bZIP6); FUNCTIONS IN: DNA binding, sequence-specific DNA binding transcription factor activity; INVOLVED IN: regulation of transcription, DNA-dependent; LOCATED IN: nucleus; EXPRESSED IN: 24 plant structures; EXPRESSED DURING: 12 growth stages; CONTAINS InterPro DOMAIN/s: Basic-leucine zipper (bZIP) transcription factor (InterPro:IPR004827), bZIP transcription factor, bZIP…	UGT72E2	UDP-Glycosyltransferase superfamily protein	UGT72E2 is an UDPG:coniferyl alcohol glucosyltransferase which glucosylates sinapyl- and coniferyl aldehydes as well as sinapyl- and coniferyl alcohol. The enzyme is thought to be involved in lignin metabolism. A knockdown mutant line (72E2KD) was obtained using RNAi silencing. A twofold reduction in coniferyl alcohol 4-<i>O</i>-glucoside and sinapyl alcohol 4-<i>O</i>-glucoside was detected in t…	UGT72E2; CONTAINS InterPro DOMAIN/s: UDP-glucuronosyl/UDP-glucosyltransferase (InterPro:IPR002213); BEST Arabidopsis thaliana protein match is: UDP-Glycosyltransferase superfamily protein (TAIR:AT5G26310.1); Has 1807 Blast hits to 1807 proteins in 277 species: Archae - 0; Bacteria - 0; Metazoa - 736; Fungi - 347; Plants - 385; Viruses - 0; Other Eukaryotes - 339 (source: NCBI BLink).
layer2	AT4G37790	HAT22	AT4G37970	CAD6	14	18	Zinc finger C-x8-C-x5-C-x3-H type family protein	---	Zinc finger C-x8-C-x5-C-x3-H type family protein; FUNCTIONS IN: zinc ion binding, nucleic acid binding; INVOLVED IN: biological_process unknown; EXPRESSED IN: 20 plant structures; EXPRESSED DURING: 13 growth stages; CONTAINS InterPro DOMAIN/s: Zinc finger, CCCH-type (InterPro:IPR000571); BEST Arabidopsis thaliana protein match is: Zinc finger C-x8-C-x5-C-x3-H type family protein (TAIR:AT1G68200.1…	CAD6	cinnamyl alcohol dehydrogenase 6	---	cinnamyl alcohol dehydrogenase 6 (CAD6); FUNCTIONS IN: oxidoreductase activity, zinc ion binding; INVOLVED IN: oxidation reduction; LOCATED IN: cellular_component unknown; EXPRESSED IN: 9 plant structures; EXPRESSED DURING: petal differentiation and expansion stage; CONTAINS InterPro DOMAIN/s: GroES-like (InterPro:IPR011032), Alcohol dehydrogenase GroES-like (InterPro:IPR013154), Alcohol dehydrog…
layer2	AT4G37790	HAT22	AT3G53260	PAL2	9	18	basic leucine-zipper 6	---	basic leucine-zipper 6 (bZIP6); FUNCTIONS IN: DNA binding, sequence-specific DNA binding transcription factor activity; INVOLVED IN: regulation of transcription, DNA-dependent; LOCATED IN: nucleus; EXPRESSED IN: 24 plant structures; EXPRESSED DURING: 12 growth stages; CONTAINS InterPro DOMAIN/s: Basic-leucine zipper (bZIP) transcription factor (InterPro:IPR004827), bZIP transcription factor, bZIP…	PAL2	phenylalanine ammonia-lyase 2	Encodes phenylalanine lyase. Arabidopsis has four PALs: AT2G37040 (PAL1), AT3G53260 (PAL2), AT5G04230 (PAL3) and AT3G10340 (PAL4).	phenylalanine ammonia-lyase 2 (PAL2); FUNCTIONS IN: phenylalanine ammonia-lyase activity; INVOLVED IN: response to oxidative stress, response to karrikin, phenylpropanoid biosynthetic process, response to wounding, defense response; LOCATED IN: cytoplasm; EXPRESSED IN: 22 plant structures; EXPRESSED DURING: 14 growth stages; CONTAINS InterPro DOMAIN/s: Phenylalanine/histidine ammonia-lyase (Inter…
layer2	AT4G37790	HAT22	AT1G67980	CCOAMT	10	18	basic leucine-zipper 6	---	basic leucine-zipper 6 (bZIP6); FUNCTIONS IN: DNA binding, sequence-specific DNA binding transcription factor activity; INVOLVED IN: regulation of transcription, DNA-dependent; LOCATED IN: nucleus; EXPRESSED IN: 24 plant structures; EXPRESSED DURING: 12 growth stages; CONTAINS InterPro DOMAIN/s: Basic-leucine zipper (bZIP) transcription factor (InterPro:IPR004827), bZIP transcription factor, bZIP…	CCOAMT	caffeoyl-CoA 3-O-methyltransferase	Encodes S-adenosyl-L-methionine: transcaffeoyl Coenzyme A 3-O-methyltransferase.	caffeoyl-CoA 3-O-methyltransferase (CCOAMT); CONTAINS InterPro DOMAIN/s: O-methyltransferase, family 3 (InterPro:IPR002935); BEST Arabidopsis thaliana protein match is: S-adenosyl-L-methionine-dependent methyltransferases superfamily protein (TAIR:AT1G67990.1); Has 30201 Blast hits to 17322 proteins in 780 species: Archae - 12; Bacteria - 1396; Metazoa - 17338; Fungi - 3422; Plants - 5037; Viruse…
layer2	AT4G37790	HAT22	AT4G38190	CSLD4	6	18	basic leucine-zipper 6	---	basic leucine-zipper 6 (bZIP6); FUNCTIONS IN: DNA binding, sequence-specific DNA binding transcription factor activity; INVOLVED IN: regulation of transcription, DNA-dependent; LOCATED IN: nucleus; EXPRESSED IN: 24 plant structures; EXPRESSED DURING: 12 growth stages; CONTAINS InterPro DOMAIN/s: Basic-leucine zipper (bZIP) transcription factor (InterPro:IPR004827), bZIP transcription factor, bZIP…	CSLD4	cellulose synthase like D4	encodes a gene similar to cellulose synthase	cellulose synthase like D4 (CSLD4); CONTAINS InterPro DOMAIN/s: Cellulose synthase (InterPro:IPR005150); BEST Arabidopsis thaliana protein match is: cellulose synthase-like D3 (TAIR:AT3G03050.1); Has 3503 Blast hits to 2866 proteins in 674 species: Archae - 22; Bacteria - 1611; Metazoa - 5; Fungi - 10; Plants - 1761; Viruses - 2; Other Eukaryotes - 92 (source: NCBI BLink).
layer2	AT5G06710	HAT14	AT4G34050	CCoAOMT1	14	19	basic helix-loop-helix (bHLH) DNA-binding superfamily protein	---	basic helix-loop-helix (bHLH) DNA-binding superfamily protein; BEST Arabidopsis thaliana protein match is: basic helix-loop-helix (bHLH) DNA-binding superfamily protein (TAIR:AT1G51140.1); Has 35333 Blast hits to 34131 proteins in 2444 species: Archae - 798; Bacteria - 22429; Metazoa - 974; Fungi - 991; Plants - 531; Viruses - 0; Other Eukaryotes - 9610 (source: NCBI BLink).	CCoAOMT1	S-adenosyl-L-methionine-dependent methyltransferases superfamily protein	---	caffeoyl coenzyme A O-methyltransferase 1 (CCoAOMT1); FUNCTIONS IN: caffeoyl-CoA O-methyltransferase activity; INVOLVED IN: coumarin biosynthetic process, response to cadmium ion; LOCATED IN: cytosol; EXPRESSED IN: 24 plant structures; EXPRESSED DURING: 14 growth stages; CONTAINS InterPro DOMAIN/s: O-methyltransferase, family 3 (InterPro:IPR002935); BEST Arabidopsis thaliana protein match is: S-a…
layer2	AT5G06710	HAT14	AT5G60020	LAC17	12	19	basic helix-loop-helix (bHLH) DNA-binding superfamily protein	---	basic helix-loop-helix (bHLH) DNA-binding superfamily protein; BEST Arabidopsis thaliana protein match is: basic helix-loop-helix (bHLH) DNA-binding superfamily protein (TAIR:AT1G51140.1); Has 35333 Blast hits to 34131 proteins in 2444 species: Archae - 798; Bacteria - 22429; Metazoa - 974; Fungi - 991; Plants - 531; Viruses - 0; Other Eukaryotes - 9610 (source: NCBI BLink).	LAC17	laccase 17	putative laccase, a member of laccase family of genes (17 members in Arabidopsis).	laccase 17 (LAC17); FUNCTIONS IN: laccase activity; INVOLVED IN: oxidation reduction, lignin catabolic process; LOCATED IN: endomembrane system, apoplast; EXPRESSED IN: 14 plant structures; EXPRESSED DURING: LP.04 four leaves visible, 4 anthesis, C globular stage, petal differentiation and expansion stage, LP.12 twelve leaves visible; CONTAINS InterPro DOMAIN/s: Multicopper oxidase, type 3 (Inter…
layer2	AT5G06710	HAT14	AT5G54160	OMT1	15	19	basic helix-loop-helix (bHLH) DNA-binding superfamily protein	---	basic helix-loop-helix (bHLH) DNA-binding superfamily protein; FUNCTIONS IN: DNA binding, sequence-specific DNA binding transcription factor activity; INVOLVED IN: regulation of transcription; LOCATED IN: nucleus; EXPRESSED IN: 16 plant structures; EXPRESSED DURING: 8 growth stages; CONTAINS InterPro DOMAIN/s: Helix-loop-helix DNA-binding domain (InterPro:IPR001092), Helix-loop-helix DNA-binding …	OMT1	O-methyltransferase 1	A caffeic acid/5-hydroxyferulic acid O-methyltransferase. Interacts with 14-4-3 proteins in yeast 2 hybrid assay. AtOMT1 (At5g54160) encodes a flavonol 3_-O-methyltransferase that is highly active towards quercetin and myricetin. The substrate specificity identifies the enzyme as flavonol 3_-methyltransferase which replaces the former annotation of the gene to encode a caffeic acid/5-hydroxyferul…	O-methyltransferase 1 (OMT1); FUNCTIONS IN: myricetin 3'-O-methyltransferase activity, quercetin 3-O-methyltransferase activity, caffeate O-methyltransferase activity; INVOLVED IN: lignin biosynthetic process, flavonol biosynthetic process; LOCATED IN: cytosol, nucleus, plasma membrane, cytoplasm; EXPRESSED IN: 23 plant structures; EXPRESSED DURING: 14 growth stages; CONTAINS InterPro DOMAIN/s: W…
layer2	AT5G06710	HAT14	AT2G30490	REF3	10	19	basic helix-loop-helix (bHLH) DNA-binding superfamily protein	---	basic helix-loop-helix (bHLH) DNA-binding superfamily protein; BEST Arabidopsis thaliana protein match is: basic helix-loop-helix (bHLH) DNA-binding superfamily protein (TAIR:AT1G51140.1); Has 35333 Blast hits to 34131 proteins in 2444 species: Archae - 798; Bacteria - 22429; Metazoa - 974; Fungi - 991; Plants - 531; Viruses - 0; Other Eukaryotes - 9610 (source: NCBI BLink).	REF3	cinnamate-4-hydroxylase	Encodes a cinnamate-4-hydroxylase. Mutations in this gene impact phenylpropanoid metabolism, growth and development.	cinnamate-4-hydroxylase (C4H); FUNCTIONS IN: trans-cinnamate 4-monooxygenase activity; INVOLVED IN: in 9 processes; LOCATED IN: endoplasmic reticulum, plasma membrane, membrane, plant-type cell wall; EXPRESSED IN: 25 plant structures; EXPRESSED DURING: 14 growth stages; CONTAINS InterPro DOMAIN/s: Cytochrome P450 (InterPro:IPR001128), Cytochrome P450, E-class, group I (InterPro:IPR002401), Cytoch…
layer2	AT5G06710	HAT14	AT5G48930	HCT	17	19	basic helix-loop-helix (bHLH) DNA-binding superfamily protein	---	basic helix-loop-helix (bHLH) DNA-binding superfamily protein; BEST Arabidopsis thaliana protein match is: basic helix-loop-helix (bHLH) DNA-binding superfamily protein (TAIR:AT1G51140.1); Has 35333 Blast hits to 34131 proteins in 2444 species: Archae - 798; Bacteria - 22429; Metazoa - 974; Fungi - 991; Plants - 531; Viruses - 0; Other Eukaryotes - 9610 (source: NCBI BLink).	HCT	hydroxycinnamoyl-CoA shikimate/quinate hydroxycinnamoyl transferase	At5g48930 has been shown to encode for the hydroxycinnamoyl-Coenzyme A shikimate/quinate hydroxycinnamoyltransferase (HCT) both synthesizing and catabolizing the hydroxycinnamoylesters (coumaroyl/caffeoyl shikimate and quinate) involved in the phenylpropanoid pathway. Influence on the accumulation of flavonoids which in turn inhibit auxin transport and reduce plant growth.	hydroxycinnamoyl-CoA shikimate/quinate hydroxycinnamoyl transferase (HCT); CONTAINS InterPro DOMAIN/s: Transferase (InterPro:IPR003480); BEST Arabidopsis thaliana protein match is: HXXXD-type acyl-transferase family protein (TAIR:AT5G57840.1); Has 1807 Blast hits to 1807 proteins in 277 species: Archae - 0; Bacteria - 0; Metazoa - 736; Fungi - 347; Plants - 385; Viruses - 0; Other Eukaryotes - 33…
layer2	AT5G06710	HAT14	AT1G15950	IRX4	16	19	basic helix-loop-helix (bHLH) DNA-binding superfamily protein	---	basic helix-loop-helix (bHLH) DNA-binding superfamily protein; FUNCTIONS IN: DNA binding, sequence-specific DNA binding transcription factor activity; INVOLVED IN: regulation of transcription; LOCATED IN: nucleus; EXPRESSED IN: 16 plant structures; EXPRESSED DURING: 8 growth stages; CONTAINS InterPro DOMAIN/s: Helix-loop-helix DNA-binding domain (InterPro:IPR001092), Helix-loop-helix DNA-binding …	IRX4	cinnamoyl coa reductase 1	Encodes a cinnamoyl CoA reductase. Involved in lignin biosynthesis.	cinnamoyl coa reductase 1 (CCR1); CONTAINS InterPro DOMAIN/s: NAD-dependent epimerase/dehydratase (InterPro:IPR001509), NAD(P)-binding domain (InterPro:IPR016040); BEST Arabidopsis thaliana protein match is: cinnamoyl coa reductase (TAIR:AT1G80820.1); Has 12077 Blast hits to 12065 proteins in 1900 species: Archae - 220; Bacteria - 5385; Metazoa - 413; Fungi - 986; Plants - 2545; Viruses - 54; Oth…
layer2	AT5G06710	HAT14	AT4G18780	LEW2	12	19	basic helix-loop-helix (bHLH) DNA-binding superfamily protein	---	basic helix-loop-helix (bHLH) DNA-binding superfamily protein; BEST Arabidopsis thaliana protein match is: basic helix-loop-helix (bHLH) DNA-binding superfamily protein (TAIR:AT1G51140.1); Has 35333 Blast hits to 34131 proteins in 2444 species: Archae - 798; Bacteria - 22429; Metazoa - 974; Fungi - 991; Plants - 531; Viruses - 0; Other Eukaryotes - 9610 (source: NCBI BLink).	LEW2	cellulose synthase family protein	Encodes a member of the cellulose synthase family involved in secondary cell wall biosynthesis. Mutants have abnormal xylem formation, reduced cellulose content, and enhanced drought and osmotic stress tolerance. Mediates resistance towards bacterial pathogens via ABA. Confers resistance towards bacterial and fungal pathogens, independent of salicylic acid, ethylene and jasmonate signaling.	IRREGULAR XYLEM 1 (IRX1); FUNCTIONS IN: cellulose synthase activity, transferase activity, transferring glycosyl groups; INVOLVED IN: in 7 processes; LOCATED IN: cell wall, plasma membrane; EXPRESSED IN: 21 plant structures; EXPRESSED DURING: 9 growth stages; CONTAINS InterPro DOMAIN/s: Cellulose synthase (InterPro:IPR005150); BEST Arabidopsis thaliana protein match is: cellulose synthase A4 (TAI…
layer2	AT5G06710	HAT14	AT5G44030	NWS2	13	19	basic helix-loop-helix (bHLH) DNA-binding superfamily protein	---	basic helix-loop-helix (bHLH) DNA-binding superfamily protein; BEST Arabidopsis thaliana protein match is: basic helix-loop-helix (bHLH) DNA-binding superfamily protein (TAIR:AT1G51140.1); Has 35333 Blast hits to 34131 proteins in 2444 species: Archae - 798; Bacteria - 22429; Metazoa - 974; Fungi - 991; Plants - 531; Viruses - 0; Other Eukaryotes - 9610 (source: NCBI BLink).	NWS2	cellulose synthase A4	Encodes a cellulose synthase involved in secondary cell wall biosynthesis. Confers resistance towards bacterial and fungal pathogens, independent of salicylic acid, ethylene and jasmonate signaling.	cellulose synthase A4 (CESA4); FUNCTIONS IN: cellulose synthase activity, transferase activity, transferring glycosyl groups; INVOLVED IN: cellulose biosynthetic process, plant-type cell wall biogenesis, defense response to bacterium, defense response to fungus, secondary cell wall biogenesis; LOCATED IN: membrane; EXPRESSED IN: 24 plant structures; EXPRESSED DURING: 11 growth stages; CONTAINS In…
layer2	AT5G06710	HAT14	AT2G37040	PAL1	13	19	basic helix-loop-helix (bHLH) DNA-binding superfamily protein	---	basic helix-loop-helix (bHLH) DNA-binding superfamily protein; FUNCTIONS IN: DNA binding, sequence-specific DNA binding transcription factor activity; INVOLVED IN: regulation of transcription; LOCATED IN: nucleus; EXPRESSED IN: 16 plant structures; EXPRESSED DURING: 8 growth stages; CONTAINS InterPro DOMAIN/s: Helix-loop-helix DNA-binding domain (InterPro:IPR001092), Helix-loop-helix DNA-binding …	PAL1	PHE ammonia lyase 1	Encodes PAL1, a phenylalanine ammonia-lyase. Arabidopsis has four PALs: AT2G37040 (PAL1), AT3G53260 (PAL2), AT5G04230 (PAL3) and AT3G10340 (PAL4).	PHE ammonia lyase 1 (PAL1); FUNCTIONS IN: phenylalanine ammonia-lyase activity; INVOLVED IN: in 10 processes; LOCATED IN: cytoplasm; EXPRESSED IN: 22 plant structures; EXPRESSED DURING: 13 growth stages; CONTAINS InterPro DOMAIN/s: Phenylalanine/histidine ammonia-lyase (InterPro:IPR001106), Phenylalanine/histidine ammonia-lyases, active site (InterPro:IPR022313), L-Aspartase-like (InterPro:IPR008…
layer2	AT5G06710	HAT14	AT5G17420	MUR10	11	19	basic helix-loop-helix (bHLH) DNA-binding superfamily protein	---	basic helix-loop-helix (bHLH) DNA-binding superfamily protein; FUNCTIONS IN: DNA binding, sequence-specific DNA binding transcription factor activity; INVOLVED IN: regulation of transcription; LOCATED IN: nucleus; EXPRESSED IN: 16 plant structures; EXPRESSED DURING: 8 growth stages; CONTAINS InterPro DOMAIN/s: Helix-loop-helix DNA-binding domain (InterPro:IPR001092), Helix-loop-helix DNA-binding …	MUR10	Cellulose synthase family protein	Encodes a xylem-specific cellulose synthase that is phosphorylated on one or more serine residues (on either S185 or one of S180 or S181).	IRREGULAR XYLEM 3 (IRX3); FUNCTIONS IN: cellulose synthase activity; INVOLVED IN: cellulose biosynthetic process, plant-type cell wall biogenesis, secondary cell wall biogenesis, rhamnogalacturonan I side chain metabolic process; LOCATED IN: plasma membrane, chloroplast; EXPRESSED IN: 27 plant structures; EXPRESSED DURING: 14 growth stages; CONTAINS InterPro DOMAIN/s: Cellulose synthase (InterPro…
layer2	AT5G06710	HAT14	AT2G40890	CYP98A3	12	19	basic helix-loop-helix (bHLH) DNA-binding superfamily protein	---	basic helix-loop-helix (bHLH) DNA-binding superfamily protein; BEST Arabidopsis thaliana protein match is: basic helix-loop-helix (bHLH) DNA-binding superfamily protein (TAIR:AT1G51140.1); Has 35333 Blast hits to 34131 proteins in 2444 species: Archae - 798; Bacteria - 22429; Metazoa - 974; Fungi - 991; Plants - 531; Viruses - 0; Other Eukaryotes - 9610 (source: NCBI BLink).	CYP98A3	cytochrome P450, family 98, subfamily A, polypeptide 3	encodes coumarate 3-hydroxylase (C3H), a P450-dependent monooxygenase. Involved in lignin biosynthesis and flavonoid biosynthesis. Also affects the biosynthesis of coumarins such as scopoletin and scopolin as a branching-out-pathway from the phenylpropanoid acid level.	cytochrome P450, family 98, subfamily A, polypeptide 3 (CYP98A3); FUNCTIONS IN: monooxygenase activity, p-coumarate 3-hydroxylase activity; INVOLVED IN: coumarin biosynthetic process, lignin biosynthetic process, phenylpropanoid biosynthetic process, flavonoid biosynthetic process; LOCATED IN: mitochondrion, endoplasmic reticulum, plasma membrane, microsome; EXPRESSED IN: 25 plant structures; EXP…
layer2	AT5G06710	HAT14	AT4G36220	FAH1	13	19	basic helix-loop-helix (bHLH) DNA-binding superfamily protein	---	basic helix-loop-helix (bHLH) DNA-binding superfamily protein; FUNCTIONS IN: DNA binding, sequence-specific DNA binding transcription factor activity; INVOLVED IN: regulation of transcription; LOCATED IN: nucleus; EXPRESSED IN: 16 plant structures; EXPRESSED DURING: 8 growth stages; CONTAINS InterPro DOMAIN/s: Helix-loop-helix DNA-binding domain (InterPro:IPR001092), Helix-loop-helix DNA-binding …	FAH1	ferulic acid 5-hydroxylase 1	encodes ferulate 5-hydroxylase (F5H). Involved in lignin biosynthesis.	ferulic acid 5-hydroxylase 1 (FAH1); FUNCTIONS IN: ferulate 5-hydroxylase activity, monooxygenase activity; INVOLVED IN: lignin biosynthetic process, response to UV-B, phenylpropanoid biosynthetic process; LOCATED IN: endoplasmic reticulum; EXPRESSED IN: 20 plant structures; EXPRESSED DURING: 12 growth stages; CONTAINS InterPro DOMAIN/s: Cytochrome P450 (InterPro:IPR001128), Cytochrome P450, E-cl…
layer2	AT5G06710	HAT14	AT2G38080	LAC4	12	19	basic helix-loop-helix (bHLH) DNA-binding superfamily protein	---	basic helix-loop-helix (bHLH) DNA-binding superfamily protein; FUNCTIONS IN: DNA binding, sequence-specific DNA binding transcription factor activity; INVOLVED IN: regulation of transcription; LOCATED IN: nucleus; EXPRESSED IN: 16 plant structures; EXPRESSED DURING: 8 growth stages; CONTAINS InterPro DOMAIN/s: Helix-loop-helix DNA-binding domain (InterPro:IPR001092), Helix-loop-helix DNA-binding …	LMCO4	Laccase/Diphenol oxidase family protein	Encodes a protein with similarity to putative laccase, a member of laccase family (17 members in Arabidopsis). Might be involved in cell wall biosynthesis. Mutants have a mild irregular xylem phenotype.	IRREGULAR XYLEM 12 (IRX12); FUNCTIONS IN: laccase activity; INVOLVED IN: secondary cell wall biogenesis; LOCATED IN: endomembrane system, apoplast; EXPRESSED IN: 24 plant structures; EXPRESSED DURING: 13 growth stages; CONTAINS InterPro DOMAIN/s: Multicopper oxidase, type 3 (InterPro:IPR011707), Laccase (InterPro:IPR017761), Multicopper oxidase, type 2 (InterPro:IPR011706), Cupredoxin (InterPro:I…
layer2	AT5G06710	HAT14	AT5G66690	UGT72E2	16	19	basic helix-loop-helix (bHLH) DNA-binding superfamily protein	---	basic helix-loop-helix (bHLH) DNA-binding superfamily protein; BEST Arabidopsis thaliana protein match is: basic helix-loop-helix (bHLH) DNA-binding superfamily protein (TAIR:AT1G51140.1); Has 35333 Blast hits to 34131 proteins in 2444 species: Archae - 798; Bacteria - 22429; Metazoa - 974; Fungi - 991; Plants - 531; Viruses - 0; Other Eukaryotes - 9610 (source: NCBI BLink).	UGT72E2	UDP-Glycosyltransferase superfamily protein	UGT72E2 is an UDPG:coniferyl alcohol glucosyltransferase which glucosylates sinapyl- and coniferyl aldehydes as well as sinapyl- and coniferyl alcohol. The enzyme is thought to be involved in lignin metabolism. A knockdown mutant line (72E2KD) was obtained using RNAi silencing. A twofold reduction in coniferyl alcohol 4-<i>O</i>-glucoside and sinapyl alcohol 4-<i>O</i>-glucoside was detected in t…	UGT72E2; CONTAINS InterPro DOMAIN/s: UDP-glucuronosyl/UDP-glucosyltransferase (InterPro:IPR002213); BEST Arabidopsis thaliana protein match is: UDP-Glycosyltransferase superfamily protein (TAIR:AT5G26310.1); Has 1807 Blast hits to 1807 proteins in 277 species: Archae - 0; Bacteria - 0; Metazoa - 736; Fungi - 347; Plants - 385; Viruses - 0; Other Eukaryotes - 339 (source: NCBI BLink).
layer2	AT5G06710	HAT14	AT3G53260	PAL2	13	19	basic helix-loop-helix (bHLH) DNA-binding superfamily protein	---	basic helix-loop-helix (bHLH) DNA-binding superfamily protein; BEST Arabidopsis thaliana protein match is: basic helix-loop-helix (bHLH) DNA-binding superfamily protein (TAIR:AT1G51140.1); Has 35333 Blast hits to 34131 proteins in 2444 species: Archae - 798; Bacteria - 22429; Metazoa - 974; Fungi - 991; Plants - 531; Viruses - 0; Other Eukaryotes - 9610 (source: NCBI BLink).	PAL2	phenylalanine ammonia-lyase 2	Encodes phenylalanine lyase. Arabidopsis has four PALs: AT2G37040 (PAL1), AT3G53260 (PAL2), AT5G04230 (PAL3) and AT3G10340 (PAL4).	phenylalanine ammonia-lyase 2 (PAL2); FUNCTIONS IN: phenylalanine ammonia-lyase activity; INVOLVED IN: response to oxidative stress, response to karrikin, phenylpropanoid biosynthetic process, response to wounding, defense response; LOCATED IN: cytoplasm; EXPRESSED IN: 22 plant structures; EXPRESSED DURING: 14 growth stages; CONTAINS InterPro DOMAIN/s: Phenylalanine/histidine ammonia-lyase (Inter…
layer2	AT5G06710	HAT14	AT1G67980	CCOAMT	6	19	basic helix-loop-helix (bHLH) DNA-binding superfamily protein	---	basic helix-loop-helix (bHLH) DNA-binding superfamily protein; BEST Arabidopsis thaliana protein match is: basic helix-loop-helix (bHLH) DNA-binding superfamily protein (TAIR:AT1G51140.1); Has 35333 Blast hits to 34131 proteins in 2444 species: Archae - 798; Bacteria - 22429; Metazoa - 974; Fungi - 991; Plants - 531; Viruses - 0; Other Eukaryotes - 9610 (source: NCBI BLink).	CCOAMT	caffeoyl-CoA 3-O-methyltransferase	Encodes S-adenosyl-L-methionine: transcaffeoyl Coenzyme A 3-O-methyltransferase.	caffeoyl-CoA 3-O-methyltransferase (CCOAMT); CONTAINS InterPro DOMAIN/s: O-methyltransferase, family 3 (InterPro:IPR002935); BEST Arabidopsis thaliana protein match is: S-adenosyl-L-methionine-dependent methyltransferases superfamily protein (TAIR:AT1G67990.1); Has 30201 Blast hits to 17322 proteins in 780 species: Archae - 12; Bacteria - 1396; Metazoa - 17338; Fungi - 3422; Plants - 5037; Viruse…
layer2	AT5G06710	HAT14	AT4G38190	CSLD4	12	19	basic helix-loop-helix (bHLH) DNA-binding superfamily protein	---	basic helix-loop-helix (bHLH) DNA-binding superfamily protein; FUNCTIONS IN: DNA binding, sequence-specific DNA binding transcription factor activity; INVOLVED IN: regulation of transcription; LOCATED IN: nucleus; EXPRESSED IN: 16 plant structures; EXPRESSED DURING: 8 growth stages; CONTAINS InterPro DOMAIN/s: Helix-loop-helix DNA-binding domain (InterPro:IPR001092), Helix-loop-helix DNA-binding …	CSLD4	cellulose synthase like D4	encodes a gene similar to cellulose synthase	cellulose synthase like D4 (CSLD4); CONTAINS InterPro DOMAIN/s: Cellulose synthase (InterPro:IPR005150); BEST Arabidopsis thaliana protein match is: cellulose synthase-like D3 (TAIR:AT3G03050.1); Has 3503 Blast hits to 2866 proteins in 674 species: Archae - 22; Bacteria - 1611; Metazoa - 5; Fungi - 10; Plants - 1761; Viruses - 2; Other Eukaryotes - 92 (source: NCBI BLink).
layer2	AT5G06710	HAT14	AT3G21240	AT4CL2	9	19	basic helix-loop-helix (bHLH) DNA-binding superfamily protein	---	basic helix-loop-helix (bHLH) DNA-binding superfamily protein; FUNCTIONS IN: DNA binding, sequence-specific DNA binding transcription factor activity; INVOLVED IN: regulation of transcription; LOCATED IN: nucleus; EXPRESSED IN: 16 plant structures; EXPRESSED DURING: 8 growth stages; CONTAINS InterPro DOMAIN/s: Helix-loop-helix DNA-binding domain (InterPro:IPR001092), Helix-loop-helix DNA-binding …	AT4CL2	4-coumarate:CoA ligase 2	encodes an isoform of 4-coumarate:CoA ligase (4CL), which is involved in the last step of the general phenylpropanoid pathway. The catalytic efficiency was in the following (descending) order: p-coumaric acid, caffeic acid, ferulic acid, 5-OH-ferulic acid and cinnamic acid. At4CL2 was unable to use sinapic acid as substrate.	4-coumarate:CoA ligase 2 (4CL2); CONTAINS InterPro DOMAIN/s: AMP-binding, conserved site (InterPro:IPR020845), AMP-dependent synthetase/ligase (InterPro:IPR000873); BEST Arabidopsis thaliana protein match is: 4-coumarate:CoA ligase 1 (TAIR:AT1G51680.1); Has 86092 Blast hits to 78635 proteins in 3758 species: Archae - 1209; Bacteria - 54193; Metazoa - 3597; Fungi - 4717; Plants - 2816; Viruses - 1…
layer2	AT5G06710	HAT14	AT4G32410	RSW1	6	19	myb domain protein 61	Encodes putative transcription factor. Mutants lack of mucilage extrusion from the seeds during imbibition. Reduced quantities of mucilage are deposited during the development of the seed coat epidermis in myb61 mutants. Expressed in guard cells,loss of function mutations show an increase in stomatal pore opening suggesting a role in ABA independent regulation of stomatal pore size.	myb domain protein 61 (MYB61); CONTAINS InterPro DOMAIN/s: SANT, DNA-binding (InterPro:IPR001005), Homeodomain-like (InterPro:IPR009057), Myb, DNA-binding (InterPro:IPR014778), HTH transcriptional regulator, Myb-type, DNA-binding (InterPro:IPR017930), Homeodomain-related (InterPro:IPR012287), Myb transcription factor (InterPro:IPR015495); BEST Arabidopsis thaliana protein match is: myb domain pro…	RSW1	cellulose synthase 1	Encodes a cellulose synthase isomer. CESA1 mutants have cellulose defect in the primary cell wall. Multiple lines of evidence suggest that CESA1, along with CESA3 and CESA6 are present in the same plasma membrane complex for cellulose biosynthesis. lasma membrane complex for cellulose biosynthesis. As inferred from the null role of secondary wall-type CesAs, included in a set of five primary wall…	cellulose synthase 1 (CESA1); FUNCTIONS IN: cellulose synthase activity, transferase activity, transferring glycosyl groups; INVOLVED IN: primary cell wall biogenesis, cellulose biosynthetic process, plant-type cell wall biogenesis, hyperosmotic salinity response; LOCATED IN: Golgi apparatus, plasma membrane; EXPRESSED IN: 26 plant structures; EXPRESSED DURING: 16 growth stages; CONTAINS InterPro…
layer2	AT5G25830	GATA12	AT4G34050	CCoAOMT1	11	17	basic leucine-zipper 6	---	basic leucine-zipper 6 (bZIP6); FUNCTIONS IN: DNA binding, sequence-specific DNA binding transcription factor activity; INVOLVED IN: regulation of transcription, DNA-dependent; LOCATED IN: nucleus; EXPRESSED IN: 24 plant structures; EXPRESSED DURING: 12 growth stages; CONTAINS InterPro DOMAIN/s: Basic-leucine zipper (bZIP) transcription factor (InterPro:IPR004827), bZIP transcription factor, bZIP…	CCoAOMT1	S-adenosyl-L-methionine-dependent methyltransferases superfamily protein	---	caffeoyl coenzyme A O-methyltransferase 1 (CCoAOMT1); FUNCTIONS IN: caffeoyl-CoA O-methyltransferase activity; INVOLVED IN: coumarin biosynthetic process, response to cadmium ion; LOCATED IN: cytosol; EXPRESSED IN: 24 plant structures; EXPRESSED DURING: 14 growth stages; CONTAINS InterPro DOMAIN/s: O-methyltransferase, family 3 (InterPro:IPR002935); BEST Arabidopsis thaliana protein match is: S-a…
layer2	AT5G25830	GATA12	AT5G60020	LAC17	17	17	basic leucine-zipper 6	---	basic leucine-zipper 6 (bZIP6); FUNCTIONS IN: DNA binding, sequence-specific DNA binding transcription factor activity; INVOLVED IN: regulation of transcription, DNA-dependent; LOCATED IN: nucleus; EXPRESSED IN: 24 plant structures; EXPRESSED DURING: 12 growth stages; CONTAINS InterPro DOMAIN/s: Basic-leucine zipper (bZIP) transcription factor (InterPro:IPR004827), bZIP transcription factor, bZIP…	LAC17	laccase 17	putative laccase, a member of laccase family of genes (17 members in Arabidopsis).	laccase 17 (LAC17); FUNCTIONS IN: laccase activity; INVOLVED IN: oxidation reduction, lignin catabolic process; LOCATED IN: endomembrane system, apoplast; EXPRESSED IN: 14 plant structures; EXPRESSED DURING: LP.04 four leaves visible, 4 anthesis, C globular stage, petal differentiation and expansion stage, LP.12 twelve leaves visible; CONTAINS InterPro DOMAIN/s: Multicopper oxidase, type 3 (Inter…
layer2	AT5G25830	GATA12	AT5G54160	OMT1	7	17	basic leucine-zipper 6	---	basic leucine-zipper 6 (bZIP6); FUNCTIONS IN: DNA binding, sequence-specific DNA binding transcription factor activity; INVOLVED IN: regulation of transcription, DNA-dependent; LOCATED IN: nucleus; EXPRESSED IN: 24 plant structures; EXPRESSED DURING: 12 growth stages; CONTAINS InterPro DOMAIN/s: Basic-leucine zipper (bZIP) transcription factor (InterPro:IPR004827), bZIP transcription factor, bZIP…	OMT1	O-methyltransferase 1	A caffeic acid/5-hydroxyferulic acid O-methyltransferase. Interacts with 14-4-3 proteins in yeast 2 hybrid assay. AtOMT1 (At5g54160) encodes a flavonol 3_-O-methyltransferase that is highly active towards quercetin and myricetin. The substrate specificity identifies the enzyme as flavonol 3_-methyltransferase which replaces the former annotation of the gene to encode a caffeic acid/5-hydroxyferul…	O-methyltransferase 1 (OMT1); FUNCTIONS IN: myricetin 3'-O-methyltransferase activity, quercetin 3-O-methyltransferase activity, caffeate O-methyltransferase activity; INVOLVED IN: lignin biosynthetic process, flavonol biosynthetic process; LOCATED IN: cytosol, nucleus, plasma membrane, cytoplasm; EXPRESSED IN: 23 plant structures; EXPRESSED DURING: 14 growth stages; CONTAINS InterPro DOMAIN/s: W…
layer2	AT5G25830	GATA12	AT2G30490	REF3	6	17	basic leucine-zipper 6	---	basic leucine-zipper 6 (bZIP6); FUNCTIONS IN: DNA binding, sequence-specific DNA binding transcription factor activity; INVOLVED IN: regulation of transcription, DNA-dependent; LOCATED IN: nucleus; EXPRESSED IN: 24 plant structures; EXPRESSED DURING: 12 growth stages; CONTAINS InterPro DOMAIN/s: Basic-leucine zipper (bZIP) transcription factor (InterPro:IPR004827), bZIP transcription factor, bZIP…	REF3	cinnamate-4-hydroxylase	Encodes a cinnamate-4-hydroxylase. Mutations in this gene impact phenylpropanoid metabolism, growth and development.	cinnamate-4-hydroxylase (C4H); FUNCTIONS IN: trans-cinnamate 4-monooxygenase activity; INVOLVED IN: in 9 processes; LOCATED IN: endoplasmic reticulum, plasma membrane, membrane, plant-type cell wall; EXPRESSED IN: 25 plant structures; EXPRESSED DURING: 14 growth stages; CONTAINS InterPro DOMAIN/s: Cytochrome P450 (InterPro:IPR001128), Cytochrome P450, E-class, group I (InterPro:IPR002401), Cytoch…
layer2	AT5G25830	GATA12	AT1G15950	IRX4	6	17	basic leucine-zipper 6	---	basic leucine-zipper 6 (bZIP6); FUNCTIONS IN: DNA binding, sequence-specific DNA binding transcription factor activity; INVOLVED IN: regulation of transcription, DNA-dependent; LOCATED IN: nucleus; EXPRESSED IN: 24 plant structures; EXPRESSED DURING: 12 growth stages; CONTAINS InterPro DOMAIN/s: Basic-leucine zipper (bZIP) transcription factor (InterPro:IPR004827), bZIP transcription factor, bZIP…	IRX4	cinnamoyl coa reductase 1	Encodes a cinnamoyl CoA reductase. Involved in lignin biosynthesis.	cinnamoyl coa reductase 1 (CCR1); CONTAINS InterPro DOMAIN/s: NAD-dependent epimerase/dehydratase (InterPro:IPR001509), NAD(P)-binding domain (InterPro:IPR016040); BEST Arabidopsis thaliana protein match is: cinnamoyl coa reductase (TAIR:AT1G80820.1); Has 12077 Blast hits to 12065 proteins in 1900 species: Archae - 220; Bacteria - 5385; Metazoa - 413; Fungi - 986; Plants - 2545; Viruses - 54; Oth…
layer2	AT5G25830	GATA12	AT4G18780	LEW2	10	17	basic leucine-zipper 6	---	basic leucine-zipper 6 (bZIP6); FUNCTIONS IN: DNA binding, sequence-specific DNA binding transcription factor activity; INVOLVED IN: regulation of transcription, DNA-dependent; LOCATED IN: nucleus; EXPRESSED IN: 24 plant structures; EXPRESSED DURING: 12 growth stages; CONTAINS InterPro DOMAIN/s: Basic-leucine zipper (bZIP) transcription factor (InterPro:IPR004827), bZIP transcription factor, bZIP…	LEW2	cellulose synthase family protein	Encodes a member of the cellulose synthase family involved in secondary cell wall biosynthesis. Mutants have abnormal xylem formation, reduced cellulose content, and enhanced drought and osmotic stress tolerance. Mediates resistance towards bacterial pathogens via ABA. Confers resistance towards bacterial and fungal pathogens, independent of salicylic acid, ethylene and jasmonate signaling.	IRREGULAR XYLEM 1 (IRX1); FUNCTIONS IN: cellulose synthase activity, transferase activity, transferring glycosyl groups; INVOLVED IN: in 7 processes; LOCATED IN: cell wall, plasma membrane; EXPRESSED IN: 21 plant structures; EXPRESSED DURING: 9 growth stages; CONTAINS InterPro DOMAIN/s: Cellulose synthase (InterPro:IPR005150); BEST Arabidopsis thaliana protein match is: cellulose synthase A4 (TAI…
layer2	AT5G25830	GATA12	AT5G44030	NWS2	10	17	basic leucine-zipper 6	---	basic leucine-zipper 6 (bZIP6); FUNCTIONS IN: DNA binding, sequence-specific DNA binding transcription factor activity; INVOLVED IN: regulation of transcription, DNA-dependent; LOCATED IN: nucleus; EXPRESSED IN: 24 plant structures; EXPRESSED DURING: 12 growth stages; CONTAINS InterPro DOMAIN/s: Basic-leucine zipper (bZIP) transcription factor (InterPro:IPR004827), bZIP transcription factor, bZIP…	NWS2	cellulose synthase A4	Encodes a cellulose synthase involved in secondary cell wall biosynthesis. Confers resistance towards bacterial and fungal pathogens, independent of salicylic acid, ethylene and jasmonate signaling.	cellulose synthase A4 (CESA4); FUNCTIONS IN: cellulose synthase activity, transferase activity, transferring glycosyl groups; INVOLVED IN: cellulose biosynthetic process, plant-type cell wall biogenesis, defense response to bacterium, defense response to fungus, secondary cell wall biogenesis; LOCATED IN: membrane; EXPRESSED IN: 24 plant structures; EXPRESSED DURING: 11 growth stages; CONTAINS In…
layer2	AT5G25830	GATA12	AT2G37040	PAL1	11	17	basic leucine-zipper 6	---	basic leucine-zipper 6 (bZIP6); FUNCTIONS IN: DNA binding, sequence-specific DNA binding transcription factor activity; INVOLVED IN: regulation of transcription, DNA-dependent; LOCATED IN: nucleus; EXPRESSED IN: 24 plant structures; EXPRESSED DURING: 12 growth stages; CONTAINS InterPro DOMAIN/s: Basic-leucine zipper (bZIP) transcription factor (InterPro:IPR004827), bZIP transcription factor, bZIP…	PAL1	PHE ammonia lyase 1	Encodes PAL1, a phenylalanine ammonia-lyase. Arabidopsis has four PALs: AT2G37040 (PAL1), AT3G53260 (PAL2), AT5G04230 (PAL3) and AT3G10340 (PAL4).	PHE ammonia lyase 1 (PAL1); FUNCTIONS IN: phenylalanine ammonia-lyase activity; INVOLVED IN: in 10 processes; LOCATED IN: cytoplasm; EXPRESSED IN: 22 plant structures; EXPRESSED DURING: 13 growth stages; CONTAINS InterPro DOMAIN/s: Phenylalanine/histidine ammonia-lyase (InterPro:IPR001106), Phenylalanine/histidine ammonia-lyases, active site (InterPro:IPR022313), L-Aspartase-like (InterPro:IPR008…
layer2	AT5G25830	GATA12	AT5G17420	MUR10	9	17	basic leucine-zipper 6	---	basic leucine-zipper 6 (bZIP6); FUNCTIONS IN: DNA binding, sequence-specific DNA binding transcription factor activity; INVOLVED IN: regulation of transcription, DNA-dependent; LOCATED IN: nucleus; EXPRESSED IN: 24 plant structures; EXPRESSED DURING: 12 growth stages; CONTAINS InterPro DOMAIN/s: Basic-leucine zipper (bZIP) transcription factor (InterPro:IPR004827), bZIP transcription factor, bZIP…	MUR10	Cellulose synthase family protein	Encodes a xylem-specific cellulose synthase that is phosphorylated on one or more serine residues (on either S185 or one of S180 or S181).	IRREGULAR XYLEM 3 (IRX3); FUNCTIONS IN: cellulose synthase activity; INVOLVED IN: cellulose biosynthetic process, plant-type cell wall biogenesis, secondary cell wall biogenesis, rhamnogalacturonan I side chain metabolic process; LOCATED IN: plasma membrane, chloroplast; EXPRESSED IN: 27 plant structures; EXPRESSED DURING: 14 growth stages; CONTAINS InterPro DOMAIN/s: Cellulose synthase (InterPro…
layer2	AT5G25830	GATA12	AT2G40890	CYP98A3	17	17	basic leucine-zipper 6	---	basic leucine-zipper 6 (bZIP6); FUNCTIONS IN: DNA binding, sequence-specific DNA binding transcription factor activity; INVOLVED IN: regulation of transcription, DNA-dependent; LOCATED IN: nucleus; EXPRESSED IN: 24 plant structures; EXPRESSED DURING: 12 growth stages; CONTAINS InterPro DOMAIN/s: Basic-leucine zipper (bZIP) transcription factor (InterPro:IPR004827), bZIP transcription factor, bZIP…	CYP98A3	cytochrome P450, family 98, subfamily A, polypeptide 3	encodes coumarate 3-hydroxylase (C3H), a P450-dependent monooxygenase. Involved in lignin biosynthesis and flavonoid biosynthesis. Also affects the biosynthesis of coumarins such as scopoletin and scopolin as a branching-out-pathway from the phenylpropanoid acid level.	cytochrome P450, family 98, subfamily A, polypeptide 3 (CYP98A3); FUNCTIONS IN: monooxygenase activity, p-coumarate 3-hydroxylase activity; INVOLVED IN: coumarin biosynthetic process, lignin biosynthetic process, phenylpropanoid biosynthetic process, flavonoid biosynthetic process; LOCATED IN: mitochondrion, endoplasmic reticulum, plasma membrane, microsome; EXPRESSED IN: 25 plant structures; EXP…
layer2	AT5G25830	GATA12	AT2G38080	LAC4	11	17	basic leucine-zipper 6	---	basic leucine-zipper 6 (bZIP6); FUNCTIONS IN: DNA binding, sequence-specific DNA binding transcription factor activity; INVOLVED IN: regulation of transcription, DNA-dependent; LOCATED IN: nucleus; EXPRESSED IN: 24 plant structures; EXPRESSED DURING: 12 growth stages; CONTAINS InterPro DOMAIN/s: Basic-leucine zipper (bZIP) transcription factor (InterPro:IPR004827), bZIP transcription factor, bZIP…	LMCO4	Laccase/Diphenol oxidase family protein	Encodes a protein with similarity to putative laccase, a member of laccase family (17 members in Arabidopsis). Might be involved in cell wall biosynthesis. Mutants have a mild irregular xylem phenotype.	IRREGULAR XYLEM 12 (IRX12); FUNCTIONS IN: laccase activity; INVOLVED IN: secondary cell wall biogenesis; LOCATED IN: endomembrane system, apoplast; EXPRESSED IN: 24 plant structures; EXPRESSED DURING: 13 growth stages; CONTAINS InterPro DOMAIN/s: Multicopper oxidase, type 3 (InterPro:IPR011707), Laccase (InterPro:IPR017761), Multicopper oxidase, type 2 (InterPro:IPR011706), Cupredoxin (InterPro:I…
layer2	AT5G25830	GATA12	AT1G67980	CCOAMT	14	17	basic leucine-zipper 6	---	basic leucine-zipper 6 (bZIP6); FUNCTIONS IN: DNA binding, sequence-specific DNA binding transcription factor activity; INVOLVED IN: regulation of transcription, DNA-dependent; LOCATED IN: nucleus; EXPRESSED IN: 24 plant structures; EXPRESSED DURING: 12 growth stages; CONTAINS InterPro DOMAIN/s: Basic-leucine zipper (bZIP) transcription factor (InterPro:IPR004827), bZIP transcription factor, bZIP…	CCOAMT	caffeoyl-CoA 3-O-methyltransferase	Encodes S-adenosyl-L-methionine: transcaffeoyl Coenzyme A 3-O-methyltransferase.	caffeoyl-CoA 3-O-methyltransferase (CCOAMT); CONTAINS InterPro DOMAIN/s: O-methyltransferase, family 3 (InterPro:IPR002935); BEST Arabidopsis thaliana protein match is: S-adenosyl-L-methionine-dependent methyltransferases superfamily protein (TAIR:AT1G67990.1); Has 30201 Blast hits to 17322 proteins in 780 species: Archae - 12; Bacteria - 1396; Metazoa - 17338; Fungi - 3422; Plants - 5037; Viruse…
layer2	AT5G25830	GATA12	AT4G38190	CSLD4	5	17	basic leucine-zipper 6	---	basic leucine-zipper 6 (bZIP6); FUNCTIONS IN: DNA binding, sequence-specific DNA binding transcription factor activity; INVOLVED IN: regulation of transcription, DNA-dependent; LOCATED IN: nucleus; EXPRESSED IN: 24 plant structures; EXPRESSED DURING: 12 growth stages; CONTAINS InterPro DOMAIN/s: Basic-leucine zipper (bZIP) transcription factor (InterPro:IPR004827), bZIP transcription factor, bZIP…	CSLD4	cellulose synthase like D4	encodes a gene similar to cellulose synthase	cellulose synthase like D4 (CSLD4); CONTAINS InterPro DOMAIN/s: Cellulose synthase (InterPro:IPR005150); BEST Arabidopsis thaliana protein match is: cellulose synthase-like D3 (TAIR:AT3G03050.1); Has 3503 Blast hits to 2866 proteins in 674 species: Archae - 22; Bacteria - 1611; Metazoa - 5; Fungi - 10; Plants - 1761; Viruses - 2; Other Eukaryotes - 92 (source: NCBI BLink).
layer2	AT5G25830	GATA12	AT5G64740	PRC1	16	17	basic leucine-zipper 6	---	basic leucine-zipper 6 (bZIP6); FUNCTIONS IN: DNA binding, sequence-specific DNA binding transcription factor activity; INVOLVED IN: regulation of transcription, DNA-dependent; LOCATED IN: nucleus; EXPRESSED IN: 24 plant structures; EXPRESSED DURING: 12 growth stages; CONTAINS InterPro DOMAIN/s: Basic-leucine zipper (bZIP) transcription factor (InterPro:IPR004827), bZIP transcription factor, bZIP…	PRC1	cellulose synthase 6	Encodes a cellulose synthase isomer. CESA6 mutants have cellulose defect in the primary cell wall. Multiple lines of evidence suggest that CESA6, along with CESA1 and CESA3 are present in the same plasma membrane complex for cellulose biosynthesis. CESA2 and CESA5 are related to CESA6, having partially redundant roles. As inferred from the null role of secondary wall-type CesAs, included in a set…	cellulose synthase 6 (CESA6); FUNCTIONS IN: cellulose synthase activity, transferase activity, transferring glycosyl groups; INVOLVED IN: in 6 processes; LOCATED IN: cortical microtubule, transverse to long axis, Golgi apparatus, cellulose synthase complex, plasma membrane, membrane; EXPRESSED IN: 25 plant structures; EXPRESSED DURING: 15 growth stages; CONTAINS InterPro DOMAIN/s: Cellulose synth…
layer2	AT5G25830	GATA12	AT3G21240	AT4CL2	14	17	basic leucine-zipper 6	---	basic leucine-zipper 6 (bZIP6); FUNCTIONS IN: DNA binding, sequence-specific DNA binding transcription factor activity; INVOLVED IN: regulation of transcription, DNA-dependent; LOCATED IN: nucleus; EXPRESSED IN: 24 plant structures; EXPRESSED DURING: 12 growth stages; CONTAINS InterPro DOMAIN/s: Basic-leucine zipper (bZIP) transcription factor (InterPro:IPR004827), bZIP transcription factor, bZIP…	AT4CL2	4-coumarate:CoA ligase 2	encodes an isoform of 4-coumarate:CoA ligase (4CL), which is involved in the last step of the general phenylpropanoid pathway. The catalytic efficiency was in the following (descending) order: p-coumaric acid, caffeic acid, ferulic acid, 5-OH-ferulic acid and cinnamic acid. At4CL2 was unable to use sinapic acid as substrate.	4-coumarate:CoA ligase 2 (4CL2); CONTAINS InterPro DOMAIN/s: AMP-binding, conserved site (InterPro:IPR020845), AMP-dependent synthetase/ligase (InterPro:IPR000873); BEST Arabidopsis thaliana protein match is: 4-coumarate:CoA ligase 1 (TAIR:AT1G51680.1); Has 86092 Blast hits to 78635 proteins in 3758 species: Archae - 1209; Bacteria - 54193; Metazoa - 3597; Fungi - 4717; Plants - 2816; Viruses - 1…
layer2	AT5G25830	GATA12	AT5G48100	TT10	14	17	basic leucine-zipper 6	---	basic leucine-zipper 6 (bZIP6); FUNCTIONS IN: DNA binding, sequence-specific DNA binding transcription factor activity; INVOLVED IN: regulation of transcription, DNA-dependent; LOCATED IN: nucleus; EXPRESSED IN: 24 plant structures; EXPRESSED DURING: 12 growth stages; CONTAINS InterPro DOMAIN/s: Basic-leucine zipper (bZIP) transcription factor (InterPro:IPR004827), bZIP transcription factor, bZIP…	TT10	Laccase/Diphenol oxidase family protein	Encodes a protein that is similar to laccase-like polyphenol oxidases. Involved in lignin and flavonoids biosynthesis. It has four conserved copper binding domains. Expressed in developing testa, where it colocalizes with the flavonoid end products proanthocyanidins and flavonols. Mutant plants exhibited a delay in developmentally determined browning of the testa, characterized by the pale brown …	TRANSPARENT TESTA 10 (TT10); FUNCTIONS IN: copper ion binding, laccase activity; INVOLVED IN: lignin biosynthetic process, response to copper ion, flavonoid biosynthetic process; LOCATED IN: endomembrane system, apoplast; EXPRESSED IN: 8 plant structures; EXPRESSED DURING: L mature pollen stage, M germinated pollen stage, 4 anthesis, seedling growth, seed development stages; CONTAINS InterPro DOM…
layer2	AT5G25830	GATA12	AT4G32410	RSW1	8	17	basic leucine-zipper 6	---	basic leucine-zipper 6 (bZIP6); FUNCTIONS IN: DNA binding, sequence-specific DNA binding transcription factor activity; INVOLVED IN: regulation of transcription, DNA-dependent; LOCATED IN: nucleus; EXPRESSED IN: 24 plant structures; EXPRESSED DURING: 12 growth stages; CONTAINS InterPro DOMAIN/s: Basic-leucine zipper (bZIP) transcription factor (InterPro:IPR004827), bZIP transcription factor, bZIP…	RSW1	cellulose synthase 1	Encodes a cellulose synthase isomer. CESA1 mutants have cellulose defect in the primary cell wall. Multiple lines of evidence suggest that CESA1, along with CESA3 and CESA6 are present in the same plasma membrane complex for cellulose biosynthesis. lasma membrane complex for cellulose biosynthesis. As inferred from the null role of secondary wall-type CesAs, included in a set of five primary wall…	cellulose synthase 1 (CESA1); FUNCTIONS IN: cellulose synthase activity, transferase activity, transferring glycosyl groups; INVOLVED IN: primary cell wall biogenesis, cellulose biosynthetic process, plant-type cell wall biogenesis, hyperosmotic salinity response; LOCATED IN: Golgi apparatus, plasma membrane; EXPRESSED IN: 26 plant structures; EXPRESSED DURING: 16 growth stages; CONTAINS InterPro…
layer2	AT2G22850	bZIP6	AT4G34050	CCoAOMT1	14	17	LOB domain-containing protein 15	---	LOB domain-containing protein 15 (LBD15); CONTAINS InterPro DOMAIN/s: Lateral organ boundaries, LOB (InterPro:IPR004883); BEST Arabidopsis thaliana protein match is: LOB domain-containing protein 13 (TAIR:AT2G30340.1); Has 1010 Blast hits to 1005 proteins in 26 species: Archae - 0; Bacteria - 0; Metazoa - 2; Fungi - 2; Plants - 1006; Viruses - 0; Other Eukaryotes - 0 (source: NCBI BLink).	CCoAOMT1	S-adenosyl-L-methionine-dependent methyltransferases superfamily protein	---	caffeoyl coenzyme A O-methyltransferase 1 (CCoAOMT1); FUNCTIONS IN: caffeoyl-CoA O-methyltransferase activity; INVOLVED IN: coumarin biosynthetic process, response to cadmium ion; LOCATED IN: cytosol; EXPRESSED IN: 24 plant structures; EXPRESSED DURING: 14 growth stages; CONTAINS InterPro DOMAIN/s: O-methyltransferase, family 3 (InterPro:IPR002935); BEST Arabidopsis thaliana protein match is: S-a…
layer2	AT2G22850	bZIP6	AT5G60020	LAC17	12	17	NAC domain containing protein 10	---	NAC domain containing protein 10 (NAC010); CONTAINS InterPro DOMAIN/s: No apical meristem (NAM) protein (InterPro:IPR003441); BEST Arabidopsis thaliana protein match is: NAC domain containing protein 73 (TAIR:AT4G28500.1); Has 2334 Blast hits to 2329 proteins in 68 species: Archae - 0; Bacteria - 0; Metazoa - 0; Fungi - 0; Plants - 2334; Viruses - 0; Other Eukaryotes - 0 (source: NCBI BLink).	LAC17	laccase 17	putative laccase, a member of laccase family of genes (17 members in Arabidopsis).	laccase 17 (LAC17); FUNCTIONS IN: laccase activity; INVOLVED IN: oxidation reduction, lignin catabolic process; LOCATED IN: endomembrane system, apoplast; EXPRESSED IN: 14 plant structures; EXPRESSED DURING: LP.04 four leaves visible, 4 anthesis, C globular stage, petal differentiation and expansion stage, LP.12 twelve leaves visible; CONTAINS InterPro DOMAIN/s: Multicopper oxidase, type 3 (Inter…
layer2	AT2G22850	bZIP6	AT5G54160	OMT1	16	17	LOB domain-containing protein 15	---	LOB domain-containing protein 15 (LBD15); CONTAINS InterPro DOMAIN/s: Lateral organ boundaries, LOB (InterPro:IPR004883); BEST Arabidopsis thaliana protein match is: LOB domain-containing protein 13 (TAIR:AT2G30340.1); Has 1010 Blast hits to 1005 proteins in 26 species: Archae - 0; Bacteria - 0; Metazoa - 2; Fungi - 2; Plants - 1006; Viruses - 0; Other Eukaryotes - 0 (source: NCBI BLink).	OMT1	O-methyltransferase 1	A caffeic acid/5-hydroxyferulic acid O-methyltransferase. Interacts with 14-4-3 proteins in yeast 2 hybrid assay. AtOMT1 (At5g54160) encodes a flavonol 3_-O-methyltransferase that is highly active towards quercetin and myricetin. The substrate specificity identifies the enzyme as flavonol 3_-methyltransferase which replaces the former annotation of the gene to encode a caffeic acid/5-hydroxyferul…	O-methyltransferase 1 (OMT1); FUNCTIONS IN: myricetin 3'-O-methyltransferase activity, quercetin 3-O-methyltransferase activity, caffeate O-methyltransferase activity; INVOLVED IN: lignin biosynthetic process, flavonol biosynthetic process; LOCATED IN: cytosol, nucleus, plasma membrane, cytoplasm; EXPRESSED IN: 23 plant structures; EXPRESSED DURING: 14 growth stages; CONTAINS InterPro DOMAIN/s: W…
layer2	AT2G22850	bZIP6	AT2G30490	REF3	14	17	LOB domain-containing protein 15	---	LOB domain-containing protein 15 (LBD15); CONTAINS InterPro DOMAIN/s: Lateral organ boundaries, LOB (InterPro:IPR004883); BEST Arabidopsis thaliana protein match is: LOB domain-containing protein 13 (TAIR:AT2G30340.1); Has 1010 Blast hits to 1005 proteins in 26 species: Archae - 0; Bacteria - 0; Metazoa - 2; Fungi - 2; Plants - 1006; Viruses - 0; Other Eukaryotes - 0 (source: NCBI BLink).	REF3	cinnamate-4-hydroxylase	Encodes a cinnamate-4-hydroxylase. Mutations in this gene impact phenylpropanoid metabolism, growth and development.	cinnamate-4-hydroxylase (C4H); FUNCTIONS IN: trans-cinnamate 4-monooxygenase activity; INVOLVED IN: in 9 processes; LOCATED IN: endoplasmic reticulum, plasma membrane, membrane, plant-type cell wall; EXPRESSED IN: 25 plant structures; EXPRESSED DURING: 14 growth stages; CONTAINS InterPro DOMAIN/s: Cytochrome P450 (InterPro:IPR001128), Cytochrome P450, E-class, group I (InterPro:IPR002401), Cytoch…
layer2	AT2G22850	bZIP6	AT5G48930	HCT	15	17	LOB domain-containing protein 15	---	LOB domain-containing protein 15 (LBD15); CONTAINS InterPro DOMAIN/s: Lateral organ boundaries, LOB (InterPro:IPR004883); BEST Arabidopsis thaliana protein match is: LOB domain-containing protein 13 (TAIR:AT2G30340.1); Has 1010 Blast hits to 1005 proteins in 26 species: Archae - 0; Bacteria - 0; Metazoa - 2; Fungi - 2; Plants - 1006; Viruses - 0; Other Eukaryotes - 0 (source: NCBI BLink).	HCT	hydroxycinnamoyl-CoA shikimate/quinate hydroxycinnamoyl transferase	At5g48930 has been shown to encode for the hydroxycinnamoyl-Coenzyme A shikimate/quinate hydroxycinnamoyltransferase (HCT) both synthesizing and catabolizing the hydroxycinnamoylesters (coumaroyl/caffeoyl shikimate and quinate) involved in the phenylpropanoid pathway. Influence on the accumulation of flavonoids which in turn inhibit auxin transport and reduce plant growth.	hydroxycinnamoyl-CoA shikimate/quinate hydroxycinnamoyl transferase (HCT); CONTAINS InterPro DOMAIN/s: Transferase (InterPro:IPR003480); BEST Arabidopsis thaliana protein match is: HXXXD-type acyl-transferase family protein (TAIR:AT5G57840.1); Has 1807 Blast hits to 1807 proteins in 277 species: Archae - 0; Bacteria - 0; Metazoa - 736; Fungi - 347; Plants - 385; Viruses - 0; Other Eukaryotes - 33…
layer2	AT2G22850	bZIP6	AT1G15950	IRX4	17	17	LOB domain-containing protein 15	---	LOB domain-containing protein 15 (LBD15); CONTAINS InterPro DOMAIN/s: Lateral organ boundaries, LOB (InterPro:IPR004883); BEST Arabidopsis thaliana protein match is: LOB domain-containing protein 13 (TAIR:AT2G30340.1); Has 1010 Blast hits to 1005 proteins in 26 species: Archae - 0; Bacteria - 0; Metazoa - 2; Fungi - 2; Plants - 1006; Viruses - 0; Other Eukaryotes - 0 (source: NCBI BLink).	IRX4	cinnamoyl coa reductase 1	Encodes a cinnamoyl CoA reductase. Involved in lignin biosynthesis.	cinnamoyl coa reductase 1 (CCR1); CONTAINS InterPro DOMAIN/s: NAD-dependent epimerase/dehydratase (InterPro:IPR001509), NAD(P)-binding domain (InterPro:IPR016040); BEST Arabidopsis thaliana protein match is: cinnamoyl coa reductase (TAIR:AT1G80820.1); Has 12077 Blast hits to 12065 proteins in 1900 species: Archae - 220; Bacteria - 5385; Metazoa - 413; Fungi - 986; Plants - 2545; Viruses - 54; Oth…
layer2	AT2G22850	bZIP6	AT4G18780	LEW2	11	17	NAC domain containing protein 10	---	NAC domain containing protein 10 (NAC010); CONTAINS InterPro DOMAIN/s: No apical meristem (NAM) protein (InterPro:IPR003441); BEST Arabidopsis thaliana protein match is: NAC domain containing protein 73 (TAIR:AT4G28500.1); Has 2334 Blast hits to 2329 proteins in 68 species: Archae - 0; Bacteria - 0; Metazoa - 0; Fungi - 0; Plants - 2334; Viruses - 0; Other Eukaryotes - 0 (source: NCBI BLink).	LEW2	cellulose synthase family protein	Encodes a member of the cellulose synthase family involved in secondary cell wall biosynthesis. Mutants have abnormal xylem formation, reduced cellulose content, and enhanced drought and osmotic stress tolerance. Mediates resistance towards bacterial pathogens via ABA. Confers resistance towards bacterial and fungal pathogens, independent of salicylic acid, ethylene and jasmonate signaling.	IRREGULAR XYLEM 1 (IRX1); FUNCTIONS IN: cellulose synthase activity, transferase activity, transferring glycosyl groups; INVOLVED IN: in 7 processes; LOCATED IN: cell wall, plasma membrane; EXPRESSED IN: 21 plant structures; EXPRESSED DURING: 9 growth stages; CONTAINS InterPro DOMAIN/s: Cellulose synthase (InterPro:IPR005150); BEST Arabidopsis thaliana protein match is: cellulose synthase A4 (TAI…
layer2	AT2G22850	bZIP6	AT5G44030	NWS2	11	17	NAC domain containing protein 10	---	NAC domain containing protein 10 (NAC010); CONTAINS InterPro DOMAIN/s: No apical meristem (NAM) protein (InterPro:IPR003441); BEST Arabidopsis thaliana protein match is: NAC domain containing protein 73 (TAIR:AT4G28500.1); Has 2334 Blast hits to 2329 proteins in 68 species: Archae - 0; Bacteria - 0; Metazoa - 0; Fungi - 0; Plants - 2334; Viruses - 0; Other Eukaryotes - 0 (source: NCBI BLink).	NWS2	cellulose synthase A4	Encodes a cellulose synthase involved in secondary cell wall biosynthesis. Confers resistance towards bacterial and fungal pathogens, independent of salicylic acid, ethylene and jasmonate signaling.	cellulose synthase A4 (CESA4); FUNCTIONS IN: cellulose synthase activity, transferase activity, transferring glycosyl groups; INVOLVED IN: cellulose biosynthetic process, plant-type cell wall biogenesis, defense response to bacterium, defense response to fungus, secondary cell wall biogenesis; LOCATED IN: membrane; EXPRESSED IN: 24 plant structures; EXPRESSED DURING: 11 growth stages; CONTAINS In…
layer2	AT2G22850	bZIP6	AT2G37040	PAL1	12	17	NAC domain containing protein 10	---	NAC domain containing protein 10 (NAC010); CONTAINS InterPro DOMAIN/s: No apical meristem (NAM) protein (InterPro:IPR003441); BEST Arabidopsis thaliana protein match is: NAC domain containing protein 73 (TAIR:AT4G28500.1); Has 2334 Blast hits to 2329 proteins in 68 species: Archae - 0; Bacteria - 0; Metazoa - 0; Fungi - 0; Plants - 2334; Viruses - 0; Other Eukaryotes - 0 (source: NCBI BLink).	PAL1	PHE ammonia lyase 1	Encodes PAL1, a phenylalanine ammonia-lyase. Arabidopsis has four PALs: AT2G37040 (PAL1), AT3G53260 (PAL2), AT5G04230 (PAL3) and AT3G10340 (PAL4).	PHE ammonia lyase 1 (PAL1); FUNCTIONS IN: phenylalanine ammonia-lyase activity; INVOLVED IN: in 10 processes; LOCATED IN: cytoplasm; EXPRESSED IN: 22 plant structures; EXPRESSED DURING: 13 growth stages; CONTAINS InterPro DOMAIN/s: Phenylalanine/histidine ammonia-lyase (InterPro:IPR001106), Phenylalanine/histidine ammonia-lyases, active site (InterPro:IPR022313), L-Aspartase-like (InterPro:IPR008…
layer2	AT2G22850	bZIP6	AT5G17420	MUR10	12	17	NAC domain containing protein 10	---	NAC domain containing protein 10 (NAC010); CONTAINS InterPro DOMAIN/s: No apical meristem (NAM) protein (InterPro:IPR003441); BEST Arabidopsis thaliana protein match is: NAC domain containing protein 73 (TAIR:AT4G28500.1); Has 2334 Blast hits to 2329 proteins in 68 species: Archae - 0; Bacteria - 0; Metazoa - 0; Fungi - 0; Plants - 2334; Viruses - 0; Other Eukaryotes - 0 (source: NCBI BLink).	MUR10	Cellulose synthase family protein	Encodes a xylem-specific cellulose synthase that is phosphorylated on one or more serine residues (on either S185 or one of S180 or S181).	IRREGULAR XYLEM 3 (IRX3); FUNCTIONS IN: cellulose synthase activity; INVOLVED IN: cellulose biosynthetic process, plant-type cell wall biogenesis, secondary cell wall biogenesis, rhamnogalacturonan I side chain metabolic process; LOCATED IN: plasma membrane, chloroplast; EXPRESSED IN: 27 plant structures; EXPRESSED DURING: 14 growth stages; CONTAINS InterPro DOMAIN/s: Cellulose synthase (InterPro…
layer2	AT2G22850	bZIP6	AT2G40890	CYP98A3	12	17	NAC domain containing protein 10	---	NAC domain containing protein 10 (NAC010); CONTAINS InterPro DOMAIN/s: No apical meristem (NAM) protein (InterPro:IPR003441); BEST Arabidopsis thaliana protein match is: NAC domain containing protein 73 (TAIR:AT4G28500.1); Has 2334 Blast hits to 2329 proteins in 68 species: Archae - 0; Bacteria - 0; Metazoa - 0; Fungi - 0; Plants - 2334; Viruses - 0; Other Eukaryotes - 0 (source: NCBI BLink).	CYP98A3	cytochrome P450, family 98, subfamily A, polypeptide 3	encodes coumarate 3-hydroxylase (C3H), a P450-dependent monooxygenase. Involved in lignin biosynthesis and flavonoid biosynthesis. Also affects the biosynthesis of coumarins such as scopoletin and scopolin as a branching-out-pathway from the phenylpropanoid acid level.	cytochrome P450, family 98, subfamily A, polypeptide 3 (CYP98A3); FUNCTIONS IN: monooxygenase activity, p-coumarate 3-hydroxylase activity; INVOLVED IN: coumarin biosynthetic process, lignin biosynthetic process, phenylpropanoid biosynthetic process, flavonoid biosynthetic process; LOCATED IN: mitochondrion, endoplasmic reticulum, plasma membrane, microsome; EXPRESSED IN: 25 plant structures; EXP…
layer2	AT2G22850	bZIP6	AT4G36220	FAH1	5	17	NAC domain containing protein 10	---	NAC domain containing protein 10 (NAC010); CONTAINS InterPro DOMAIN/s: No apical meristem (NAM) protein (InterPro:IPR003441); BEST Arabidopsis thaliana protein match is: NAC domain containing protein 73 (TAIR:AT4G28500.1); Has 2334 Blast hits to 2329 proteins in 68 species: Archae - 0; Bacteria - 0; Metazoa - 0; Fungi - 0; Plants - 2334; Viruses - 0; Other Eukaryotes - 0 (source: NCBI BLink).	FAH1	ferulic acid 5-hydroxylase 1	encodes ferulate 5-hydroxylase (F5H). Involved in lignin biosynthesis.	ferulic acid 5-hydroxylase 1 (FAH1); FUNCTIONS IN: ferulate 5-hydroxylase activity, monooxygenase activity; INVOLVED IN: lignin biosynthetic process, response to UV-B, phenylpropanoid biosynthetic process; LOCATED IN: endoplasmic reticulum; EXPRESSED IN: 20 plant structures; EXPRESSED DURING: 12 growth stages; CONTAINS InterPro DOMAIN/s: Cytochrome P450 (InterPro:IPR001128), Cytochrome P450, E-cl…
layer2	AT2G22850	bZIP6	AT2G38080	LAC4	11	17	NAC domain containing protein 10	---	NAC domain containing protein 10 (NAC010); CONTAINS InterPro DOMAIN/s: No apical meristem (NAM) protein (InterPro:IPR003441); BEST Arabidopsis thaliana protein match is: NAC domain containing protein 73 (TAIR:AT4G28500.1); Has 2334 Blast hits to 2329 proteins in 68 species: Archae - 0; Bacteria - 0; Metazoa - 0; Fungi - 0; Plants - 2334; Viruses - 0; Other Eukaryotes - 0 (source: NCBI BLink).	LMCO4	Laccase/Diphenol oxidase family protein	Encodes a protein with similarity to putative laccase, a member of laccase family (17 members in Arabidopsis). Might be involved in cell wall biosynthesis. Mutants have a mild irregular xylem phenotype.	IRREGULAR XYLEM 12 (IRX12); FUNCTIONS IN: laccase activity; INVOLVED IN: secondary cell wall biogenesis; LOCATED IN: endomembrane system, apoplast; EXPRESSED IN: 24 plant structures; EXPRESSED DURING: 13 growth stages; CONTAINS InterPro DOMAIN/s: Multicopper oxidase, type 3 (InterPro:IPR011707), Laccase (InterPro:IPR017761), Multicopper oxidase, type 2 (InterPro:IPR011706), Cupredoxin (InterPro:I…
layer2	AT2G22850	bZIP6	AT5G66690	UGT72E2	6	17	NAC domain containing protein 10	---	NAC domain containing protein 10 (NAC010); CONTAINS InterPro DOMAIN/s: No apical meristem (NAM) protein (InterPro:IPR003441); BEST Arabidopsis thaliana protein match is: NAC domain containing protein 73 (TAIR:AT4G28500.1); Has 2334 Blast hits to 2329 proteins in 68 species: Archae - 0; Bacteria - 0; Metazoa - 0; Fungi - 0; Plants - 2334; Viruses - 0; Other Eukaryotes - 0 (source: NCBI BLink).	UGT72E2	UDP-Glycosyltransferase superfamily protein	UGT72E2 is an UDPG:coniferyl alcohol glucosyltransferase which glucosylates sinapyl- and coniferyl aldehydes as well as sinapyl- and coniferyl alcohol. The enzyme is thought to be involved in lignin metabolism. A knockdown mutant line (72E2KD) was obtained using RNAi silencing. A twofold reduction in coniferyl alcohol 4-<i>O</i>-glucoside and sinapyl alcohol 4-<i>O</i>-glucoside was detected in t…	UGT72E2; CONTAINS InterPro DOMAIN/s: UDP-glucuronosyl/UDP-glucosyltransferase (InterPro:IPR002213); BEST Arabidopsis thaliana protein match is: UDP-Glycosyltransferase superfamily protein (TAIR:AT5G26310.1); Has 1807 Blast hits to 1807 proteins in 277 species: Archae - 0; Bacteria - 0; Metazoa - 736; Fungi - 347; Plants - 385; Viruses - 0; Other Eukaryotes - 339 (source: NCBI BLink).
layer2	AT2G22850	bZIP6	AT4G37970	CAD6	15	17	LOB domain-containing protein 15	---	LOB domain-containing protein 15 (LBD15); CONTAINS InterPro DOMAIN/s: Lateral organ boundaries, LOB (InterPro:IPR004883); BEST Arabidopsis thaliana protein match is: LOB domain-containing protein 13 (TAIR:AT2G30340.1); Has 1010 Blast hits to 1005 proteins in 26 species: Archae - 0; Bacteria - 0; Metazoa - 2; Fungi - 2; Plants - 1006; Viruses - 0; Other Eukaryotes - 0 (source: NCBI BLink).	CAD6	cinnamyl alcohol dehydrogenase 6	---	cinnamyl alcohol dehydrogenase 6 (CAD6); FUNCTIONS IN: oxidoreductase activity, zinc ion binding; INVOLVED IN: oxidation reduction; LOCATED IN: cellular_component unknown; EXPRESSED IN: 9 plant structures; EXPRESSED DURING: petal differentiation and expansion stage; CONTAINS InterPro DOMAIN/s: GroES-like (InterPro:IPR011032), Alcohol dehydrogenase GroES-like (InterPro:IPR013154), Alcohol dehydrog…
layer2	AT2G22850	bZIP6	AT3G53260	PAL2	12	17	NAC domain containing protein 10	---	NAC domain containing protein 10 (NAC010); CONTAINS InterPro DOMAIN/s: No apical meristem (NAM) protein (InterPro:IPR003441); BEST Arabidopsis thaliana protein match is: NAC domain containing protein 73 (TAIR:AT4G28500.1); Has 2334 Blast hits to 2329 proteins in 68 species: Archae - 0; Bacteria - 0; Metazoa - 0; Fungi - 0; Plants - 2334; Viruses - 0; Other Eukaryotes - 0 (source: NCBI BLink).	PAL2	phenylalanine ammonia-lyase 2	Encodes phenylalanine lyase. Arabidopsis has four PALs: AT2G37040 (PAL1), AT3G53260 (PAL2), AT5G04230 (PAL3) and AT3G10340 (PAL4).	phenylalanine ammonia-lyase 2 (PAL2); FUNCTIONS IN: phenylalanine ammonia-lyase activity; INVOLVED IN: response to oxidative stress, response to karrikin, phenylpropanoid biosynthetic process, response to wounding, defense response; LOCATED IN: cytoplasm; EXPRESSED IN: 22 plant structures; EXPRESSED DURING: 14 growth stages; CONTAINS InterPro DOMAIN/s: Phenylalanine/histidine ammonia-lyase (Inter…
layer2	AT2G22850	bZIP6	AT3G21240	AT4CL2	15	17	LOB domain-containing protein 15	---	LOB domain-containing protein 15 (LBD15); CONTAINS InterPro DOMAIN/s: Lateral organ boundaries, LOB (InterPro:IPR004883); BEST Arabidopsis thaliana protein match is: LOB domain-containing protein 13 (TAIR:AT2G30340.1); Has 1010 Blast hits to 1005 proteins in 26 species: Archae - 0; Bacteria - 0; Metazoa - 2; Fungi - 2; Plants - 1006; Viruses - 0; Other Eukaryotes - 0 (source: NCBI BLink).	AT4CL2	4-coumarate:CoA ligase 2	encodes an isoform of 4-coumarate:CoA ligase (4CL), which is involved in the last step of the general phenylpropanoid pathway. The catalytic efficiency was in the following (descending) order: p-coumaric acid, caffeic acid, ferulic acid, 5-OH-ferulic acid and cinnamic acid. At4CL2 was unable to use sinapic acid as substrate.	4-coumarate:CoA ligase 2 (4CL2); CONTAINS InterPro DOMAIN/s: AMP-binding, conserved site (InterPro:IPR020845), AMP-dependent synthetase/ligase (InterPro:IPR000873); BEST Arabidopsis thaliana protein match is: 4-coumarate:CoA ligase 1 (TAIR:AT1G51680.1); Has 86092 Blast hits to 78635 proteins in 3758 species: Archae - 1209; Bacteria - 54193; Metazoa - 3597; Fungi - 4717; Plants - 2816; Viruses - 1…
layer2	AT2G42280	AT2G42280	AT4G34050	CCoAOMT1	9	18	NAC domain containing protein 73	---	NAC domain containing protein 73 (NAC073); CONTAINS InterPro DOMAIN/s: No apical meristem (NAM) protein (InterPro:IPR003441); BEST Arabidopsis thaliana protein match is: NAC domain containing protein 10 (TAIR:AT1G28470.1); Has 2322 Blast hits to 2317 proteins in 68 species: Archae - 0; Bacteria - 0; Metazoa - 0; Fungi - 0; Plants - 2321; Viruses - 0; Other Eukaryotes - 1 (source: NCBI BLink).	CCoAOMT1	S-adenosyl-L-methionine-dependent methyltransferases superfamily protein	---	caffeoyl coenzyme A O-methyltransferase 1 (CCoAOMT1); FUNCTIONS IN: caffeoyl-CoA O-methyltransferase activity; INVOLVED IN: coumarin biosynthetic process, response to cadmium ion; LOCATED IN: cytosol; EXPRESSED IN: 24 plant structures; EXPRESSED DURING: 14 growth stages; CONTAINS InterPro DOMAIN/s: O-methyltransferase, family 3 (InterPro:IPR002935); BEST Arabidopsis thaliana protein match is: S-a…
layer2	AT2G42280	AT2G42280	AT5G60020	LAC17	17	18	NAC domain containing protein 73	---	NAC domain containing protein 73 (NAC073); CONTAINS InterPro DOMAIN/s: No apical meristem (NAM) protein (InterPro:IPR003441); BEST Arabidopsis thaliana protein match is: NAC domain containing protein 10 (TAIR:AT1G28470.1); Has 2322 Blast hits to 2317 proteins in 68 species: Archae - 0; Bacteria - 0; Metazoa - 0; Fungi - 0; Plants - 2321; Viruses - 0; Other Eukaryotes - 1 (source: NCBI BLink).	LAC17	laccase 17	putative laccase, a member of laccase family of genes (17 members in Arabidopsis).	laccase 17 (LAC17); FUNCTIONS IN: laccase activity; INVOLVED IN: oxidation reduction, lignin catabolic process; LOCATED IN: endomembrane system, apoplast; EXPRESSED IN: 14 plant structures; EXPRESSED DURING: LP.04 four leaves visible, 4 anthesis, C globular stage, petal differentiation and expansion stage, LP.12 twelve leaves visible; CONTAINS InterPro DOMAIN/s: Multicopper oxidase, type 3 (Inter…
layer2	AT2G42280	AT2G42280	AT5G54160	OMT1	13	18	NAC domain containing protein 73	---	NAC domain containing protein 73 (NAC073); CONTAINS InterPro DOMAIN/s: No apical meristem (NAM) protein (InterPro:IPR003441); BEST Arabidopsis thaliana protein match is: NAC domain containing protein 10 (TAIR:AT1G28470.1); Has 2322 Blast hits to 2317 proteins in 68 species: Archae - 0; Bacteria - 0; Metazoa - 0; Fungi - 0; Plants - 2321; Viruses - 0; Other Eukaryotes - 1 (source: NCBI BLink).	OMT1	O-methyltransferase 1	A caffeic acid/5-hydroxyferulic acid O-methyltransferase. Interacts with 14-4-3 proteins in yeast 2 hybrid assay. AtOMT1 (At5g54160) encodes a flavonol 3_-O-methyltransferase that is highly active towards quercetin and myricetin. The substrate specificity identifies the enzyme as flavonol 3_-methyltransferase which replaces the former annotation of the gene to encode a caffeic acid/5-hydroxyferul…	O-methyltransferase 1 (OMT1); FUNCTIONS IN: myricetin 3'-O-methyltransferase activity, quercetin 3-O-methyltransferase activity, caffeate O-methyltransferase activity; INVOLVED IN: lignin biosynthetic process, flavonol biosynthetic process; LOCATED IN: cytosol, nucleus, plasma membrane, cytoplasm; EXPRESSED IN: 23 plant structures; EXPRESSED DURING: 14 growth stages; CONTAINS InterPro DOMAIN/s: W…
layer2	AT2G42280	AT2G42280	AT2G30490	REF3	13	18	NAC domain containing protein 73	---	NAC domain containing protein 73 (NAC073); CONTAINS InterPro DOMAIN/s: No apical meristem (NAM) protein (InterPro:IPR003441); BEST Arabidopsis thaliana protein match is: NAC domain containing protein 10 (TAIR:AT1G28470.1); Has 2322 Blast hits to 2317 proteins in 68 species: Archae - 0; Bacteria - 0; Metazoa - 0; Fungi - 0; Plants - 2321; Viruses - 0; Other Eukaryotes - 1 (source: NCBI BLink).	REF3	cinnamate-4-hydroxylase	Encodes a cinnamate-4-hydroxylase. Mutations in this gene impact phenylpropanoid metabolism, growth and development.	cinnamate-4-hydroxylase (C4H); FUNCTIONS IN: trans-cinnamate 4-monooxygenase activity; INVOLVED IN: in 9 processes; LOCATED IN: endoplasmic reticulum, plasma membrane, membrane, plant-type cell wall; EXPRESSED IN: 25 plant structures; EXPRESSED DURING: 14 growth stages; CONTAINS InterPro DOMAIN/s: Cytochrome P450 (InterPro:IPR001128), Cytochrome P450, E-class, group I (InterPro:IPR002401), Cytoch…
layer2	AT2G42280	AT2G42280	AT5G48930	HCT	17	18	NAC domain containing protein 73	---	NAC domain containing protein 73 (NAC073); CONTAINS InterPro DOMAIN/s: No apical meristem (NAM) protein (InterPro:IPR003441); BEST Arabidopsis thaliana protein match is: NAC domain containing protein 10 (TAIR:AT1G28470.1); Has 2322 Blast hits to 2317 proteins in 68 species: Archae - 0; Bacteria - 0; Metazoa - 0; Fungi - 0; Plants - 2321; Viruses - 0; Other Eukaryotes - 1 (source: NCBI BLink).	HCT	hydroxycinnamoyl-CoA shikimate/quinate hydroxycinnamoyl transferase	At5g48930 has been shown to encode for the hydroxycinnamoyl-Coenzyme A shikimate/quinate hydroxycinnamoyltransferase (HCT) both synthesizing and catabolizing the hydroxycinnamoylesters (coumaroyl/caffeoyl shikimate and quinate) involved in the phenylpropanoid pathway. Influence on the accumulation of flavonoids which in turn inhibit auxin transport and reduce plant growth.	hydroxycinnamoyl-CoA shikimate/quinate hydroxycinnamoyl transferase (HCT); CONTAINS InterPro DOMAIN/s: Transferase (InterPro:IPR003480); BEST Arabidopsis thaliana protein match is: HXXXD-type acyl-transferase family protein (TAIR:AT5G57840.1); Has 1807 Blast hits to 1807 proteins in 277 species: Archae - 0; Bacteria - 0; Metazoa - 736; Fungi - 347; Plants - 385; Viruses - 0; Other Eukaryotes - 33…
layer2	AT2G42280	AT2G42280	AT1G15950	IRX4	18	18	myb domain protein 46	Member of the R2R3 factor gene family.	myb domain protein 46 (MYB46); CONTAINS InterPro DOMAIN/s: SANT, DNA-binding (InterPro:IPR001005), Homeodomain-like (InterPro:IPR009057), Myb, DNA-binding (InterPro:IPR014778), HTH transcriptional regulator, Myb-type, DNA-binding (InterPro:IPR017930), Homeodomain-related (InterPro:IPR012287), Myb transcription factor (InterPro:IPR015495); BEST Arabidopsis thaliana protein match is: myb domain pro…	IRX4	cinnamoyl coa reductase 1	Encodes a cinnamoyl CoA reductase. Involved in lignin biosynthesis.	cinnamoyl coa reductase 1 (CCR1); CONTAINS InterPro DOMAIN/s: NAD-dependent epimerase/dehydratase (InterPro:IPR001509), NAD(P)-binding domain (InterPro:IPR016040); BEST Arabidopsis thaliana protein match is: cinnamoyl coa reductase (TAIR:AT1G80820.1); Has 12077 Blast hits to 12065 proteins in 1900 species: Archae - 220; Bacteria - 5385; Metazoa - 413; Fungi - 986; Plants - 2545; Viruses - 54; Oth…
[truncated: 1,177 more rows]

## Sheet: TableS2_ARANCE_lignocellulosic
Table S2: The regulatory layer over lignocellulosic pathway identified by ARACNE algorithm (The network is shown in Figure 2B of the manuscript)
Layer	TF	Symbol	Pathway_Gene	Symbol	Number of pathway genes dependent on this TF	Rank of this TF	MI	TF	Description	Function	TAIR_Description	Pathway_Gene	Description	Function	TAIR_Description
[truncated: 123 more rows]

## Sheet: Table S3_hGRN_hu_Pluripotency
Table S3: The ML-hGRN operating over human pluripotency maintenance pathway built with the bottom-up GGM algorithm (The result is shown in Figure 3A of the manuscript)
Layer	TF	Pathway_Gene	Number_of_interference	TF ID	Pathway gene ID	TF Symbol	Pathway gene symbol	TF annotation	Pathway gene annotation
layer2	NM_017745__BCOR	NM_001901__CTGF	11	NM_017745	NM_001901	BCOR	CTGF	BCL6 corepressor (BCOR), transcript variant 1, mRNA	connective tissue growth factor (CTGF), mRNA
[truncated: 422 more rows]

## Sheet: Table S4_ARACNE_hu_pluripotency
Table S4: The regulaotry layer over human pluripotency maintenance pathway idenitfied by ARACNE algorithm (The network is shown in Figure 3B of the manuscript)
[truncated: 37 more rows]

[truncated: 1 more sheets: Table S5 Yeast network Syn_dat]
